# Supplementary material for: Improving the efficiency of gene insertion in a human artificial chromosome vector and its transfer in human-induced pluripotent stem cells
Source: Biol Methods Protoc. 2018 Dec 31;3(1):bpy013. doi: 10.1093/biomethods/bpy013 (PMC6994043; doi:10.1093/biomethods/bpy013)
Supplement: Supplementary Table S1 [file bpy013_supplementary_table_s1.xlsx]

## Sheet: DeSeq
Supplementary Table S1: DESeq normalized 3'RNA-Seq expression of human iPS cells.
	log2 transformed value
Gene ID	CR18003_1	CR18003_2	CR18003_3	CR18003_4	CR18003_5	Gene Symbol	Aliases	Entrez ID	Ensembl ID	GO Accession	Chromosome	DBXrefs	Description	End	Gene Type	Start	Strand
100287102	0	0	0	0	0	DDX11L1		100287102	ENSG00000223972		chr1	HGNC:HGNC:37102	DEAD/H-box helicase 11 like 1	14409	pseudo	11874	+
653635	2.59359	2.4968	3.56492	2.47167	2.17395	WASH7P	FAM39F|WASH5P	653635			chr1	HGNC:HGNC:38034	WAS protein family homolog 7 pseudogene	29370	pseudo	14362	-
102466751	0	0	0	0	0	MIR6859-1	hsa-mir-6859-1	102466751	ENSG00000278267		chr1	HGNC:HGNC:50039|miRBase:MI0022705	microRNA 6859-1	17436	ncRNA	17369	-
107985730	0	0	0	0	0	MIR1302-2HG		107985730			chr1	HGNC:HGNC:52482	MIR1302-2 host gene	31295	ncRNA	29926	+
100302278	0	0	0	0	0	MIR1302-2	MIRN1302-2|hsa-mir-1302-2	100302278	ENSG00000284332		chr1	HGNC:HGNC:35294|miRBase:MI0006363	microRNA 1302-2	30503	ncRNA	30366	+
645520	0	0	0	0	0	FAM138A	F379|FAM138F	645520	ENSG00000237613		chr1	HGNC:HGNC:32334	family with sequence similarity 138 member A	36081	ncRNA	34611	-
105379212	0	0	0	0	0	LOC105379212		105379212			chr1		uncharacterized LOC105379212	53959	ncRNA	51943	+
79504	0	0	0	0	0	OR4G4P		79504			chr1	HGNC:HGNC:14822	olfactory receptor family 4 subfamily G member 4 pseudogene	53396	pseudo	52453	+
403263	0	0	0	0	0	OR4G11P		403263			chr1	HGNC:HGNC:31276	olfactory receptor family 4 subfamily G member 11 pseudogene	63885	pseudo	63016	+
79501	0	0	0	0	0	OR4F5		79501	ENSG00000186092	GO:0004888|GO:0004930|GO:0004984|GO:0005886|GO:0007186|GO:0016021|GO:0050907|GO:0050911	chr1	HGNC:HGNC:14825|Vega:OTTHUMG00000001094	olfactory receptor family 4 subfamily F member 5	70008	protein-coding	69091	+
100996442	0	0	0	0	0	LOC100996442		100996442			chr1		uncharacterized LOC100996442	267354	protein-coding	91169	-
107126284	0	0	0	0	0	SEPT14P18		107126284			chr1	HGNC:HGNC:51705	septin 14 pseudogene 18	129225	pseudo	126646	-
100420257	0	0	0	0	0	CICP27		100420257			chr1	HGNC:HGNC:48835	capicua transcriptional repressor pseudogene 27	134836	pseudo	131068	+
729737	0.121973	1.13423	0.316992	2.01224	2.04131	LOC729737		729737			chr1		uncharacterized LOC729737	140566	ncRNA	134773	-
106480049	0	0	0	0	0	RNU6-1100P		106480049			chr1	HGNC:HGNC:48063	RNA, U6 small nuclear 1100, pseudogene	157887	pseudo	157784	-
107403151	0	0	0	0	0	GTF2IP10		107403151			chr1	HGNC:HGNC:51722	general transcription factor IIi pseudogene 10	164792	pseudo	164689	+
102725121	0	0	0	0	0	LOC102725121		102725121			chr1		putative ATP-dependent RNA helicase DDX12	184258	protein-coding	181049	+
102723897	0	0	0	0	0	LOC102723897		102723897			chr1		WAS protein family homolog 2-like	199860	pseudo	184878	-
102465909	0	0	0	0	0	MIR6859-2	hsa-mir-6859-2	102465909	ENSG00000273874		chr1	HGNC:HGNC:49954|miRBase:MI0026420	microRNA 6859-2	187958	ncRNA	187891	-
107985721	0	0	0	0	0	LOC107985721		107985721			chr1		uncharacterized LOC107985721	203983	ncRNA	200442	+
728481	0	0	0	0	0	RPL23AP21	RPL23A_1_1	728481			chr1	HGNC:HGNC:35827	ribosomal protein L23a pseudogene 21	259036	pseudo	258511	-
728517	0	0	0	0	0	RPL23AP24	RPL23A_1_2	728517			chr1	HGNC:HGNC:36176	ribosomal protein L23a pseudogene 24	348323	pseudo	348069	-
106479030	0	0	0	0	0	WBP1LP7		106479030			chr1	HGNC:HGNC:43955	WW domain binding protein 1-like pseudogene 7	440232	pseudo	439870	+
729759	0	0	0	0	0	OR4F29	OR7-21	729759	ENSG00000278566	GO:0004888|GO:0004930|GO:0004984|GO:0005886|GO:0007186|GO:0016021|GO:0050907|GO:0050911	chr1	HGNC:HGNC:31275|Vega:OTTHUMG00000002860	olfactory receptor family 4 subfamily F member 29	451678	protein-coding	450740	-
106481733	0	0	0	0	0	SEPT14P13		106481733			chr1	HGNC:HGNC:51700	septin 14 pseudogene 13	485211	pseudo	485032	-
100288667	0	0	0	0	0	CICP7		100288667			chr1	HGNC:HGNC:37756	capicua transcriptional repressor pseudogene 7	490819	pseudo	487055	+
100132287	0	0	0	0.628909	0	LOC100132287		100132287			chr1		uncharacterized LOC100132287	495445	ncRNA	490756	-
105378947	0	0	0	0	0	LOC105378947		105378947			chr1		proline-rich extensin-like protein EPR1	611297	protein-coding	586287	-
101928626	0	0	0	0	0	LOC101928626		101928626	ENSG00000230021		chr1		uncharacterized LOC101928626	629009	ncRNA	627380	-
100887749	0	0	0	0	0	MTND1P23		100887749			chr1	HGNC:HGNC:42092	mitochondrially encoded NADH:ubiquinone oxidoreductase core subunit 1 pseudogene 23	629440	pseudo	629062	+
100652939	0	0	0	0	0	MTND2P28		100652939			chr1	HGNC:HGNC:42129	mitochondrially encoded NADH:ubiquinone oxidoreductase core subunit 2 pseudogene 28	630686	pseudo	629640	+
107075141	0	0	0	0	0	MTCO1P12		107075141			chr1	HGNC:HGNC:52014	mitochondrially encoded cytochrome c oxidase I pseudogene 12	632616	pseudo	631074	+
102465432	6.11242	6.10483	5.93067	6.04	5.81066	MIR6723	hsa-mir-6723	102465432	ENSG00000278791		chr1	HGNC:HGNC:50152|miRBase:MI0022558	microRNA 6723	632413	ncRNA	632325	-
107075310	0	0	0	0	0	MTCO2P12		107075310			chr1	HGNC:HGNC:52028	mitochondrially encoded cytochrome c oxidase II pseudogene 12	633438	pseudo	632757	+
106480795	0	0	0	0	0	MTATP8P1		106480795			chr1	HGNC:HGNC:44571	mitochondrially encoded ATP synthase 8 pseudogene 1	633741	pseudo	633535	+
106480796	0	0	0	0	0	MTATP6P1		106480796			chr1	HGNC:HGNC:44575	mitochondrially encoded ATP synthase 6 pseudogene 1	634376	pseudo	633696	+
106481797	0	0	0	0	0	WBP1LP6		106481797			chr1	HGNC:HGNC:43956	WW domain binding protein 1-like pseudogene 6	675265	pseudo	674842	+
81399	0	0	0	0	0	OR4F16	OR1-1|OR7-21	81399	ENSG00000273547	GO:0004888|GO:0004930|GO:0004984|GO:0005886|GO:0007186|GO:0016021|GO:0050907|GO:0050911	chr1	HGNC:HGNC:15079|Vega:OTTHUMG00000002581	olfactory receptor family 4 subfamily F member 16	686654	protein-coding	685716	-
107105354	0	0	0	0	0	SEPT14P14		107105354			chr1	HGNC:HGNC:51701	septin 14 pseudogene 14	720202	pseudo	717625	-
100132630	0	0	0	0	0	CICP3		100132630			chr1	HGNC:HGNC:37742	capicua transcriptional repressor pseudogene 3	725822	pseudo	722046	+
100133331	0	0	0	0	0	LOC100133331		100133331			chr1		uncharacterized LOC100133331	730351	ncRNA	725759	-
107984841	0	0	0	0	0	LOC107984841		107984841			chr1		uncharacterized LOC107984841	746737	protein-coding	732159	-
107984847	0	0	0	0	0	LOC107984847		107984847			chr1		uncharacterized LOC107984847	738953	ncRNA	735566	-
107984849	0	0	0	0	0	LOC107984849		107984849			chr1		uncharacterized LOC107984849	740334	ncRNA	739962	-
106480091	0	0	0	0	0	RNU6-1199P		106480091			chr1	HGNC:HGNC:48162	RNA, U6 small nuclear 1199, pseudogene	758336	pseudo	758233	-
100288069	0	0	0	0	0	LOC100288069		100288069			chr1		uncharacterized LOC100288069	778688	ncRNA	764865	-
105378580	0	0	0	0	0	LOC105378580		105378580			chr1		uncharacterized LOC105378580	810065	ncRNA	778760	+
100287934	0	0	0	0	0	LOC100287934		100287934			chr1		uncharacterized LOC100287934	787186	unknown	785927	+
400728	0	0	0	0	0	FAM87B		400728	ENSG00000177757		chr1	HGNC:HGNC:32236	family with sequence similarity 87 member B	819834	ncRNA	817371	+
79854	0	0	0	0	1.19332	LINC00115	NCRNA00115	79854	ENSG00000225880		chr1	HGNC:HGNC:26211	long intergenic non-protein coding RNA 115	827522	ncRNA	826206	-
643837	3.55493	2.71919	2.12435	2.5972	2.87139	LINC01128		643837	ENSG00000228794		chr1	HGNC:HGNC:49377	long intergenic non-protein coding RNA 1128	859446	ncRNA	827591	+
107984850	0	0	0	0	0	LOC107984850		107984850			chr1		uncharacterized LOC107984850	868202	ncRNA	860226	+
284593	0	0	0	0	0	FAM41C		284593	ENSG00000230368		chr1	HGNC:HGNC:27635	family with sequence similarity 41 member C	876802	ncRNA	868071	-
388579	0	0	0	0	0	TUBB8P11		388579			chr1	HGNC:HGNC:32337	tubulin beta 8 class VIII pseudogene 11	874514	pseudo	873291	+
284600	0	0	0	0	0	LOC284600		284600			chr1		uncharacterized LOC284600	920466	ncRNA	905115	+
100130417	0	0	0	1.01224	0	LOC100130417		100130417	ENSG00000223764		chr1		uncharacterized LOC100130417	919692	ncRNA	916818	-
107985728	0	0	0	0	0	LOC107985728		107985728			chr1		collagen alpha-1(III) chain-like	924937	protein-coding	921013	-
148398	2.46301	2.08176	2.48692	1.23463	2.19332	SAMD11	MRS	148398	ENSG00000187634	GO:0005634	chr1	MIM:616765|HGNC:HGNC:28706|Vega:OTTHUMG00000040719	sterile alpha motif domain containing 11	944581	protein-coding	925741	+
26155	3.74927	4.12129	3.70931	3.6752	3.95885	NOC2L	NET15|NET7|NIR|PPP1R112	26155	ENSG00000188976	GO:0000122|GO:0002903|GO:0003682|GO:0003714|GO:0003723|GO:0005515|GO:0005634|GO:0005654|GO:0005730|GO:0005829|GO:0006351|GO:0006915|GO:0030690|GO:0030691|GO:0031491|GO:0031497|GO:0032066|GO:0034644|GO:0035067|GO:0042273|GO:0042393|GO:0070491|GO:1901796|GO:2001243	chr1	MIM:610770|HGNC:HGNC:24517|Vega:OTTHUMG00000040720	NOC2 like nucleolar associated transcriptional repressor	959299	protein-coding	944203	-
339451	4.4439	3.08176	4.56492	4.70823	3.87139	KLHL17		339451	ENSG00000187961	GO:0004842|GO:0005615|GO:0007420|GO:0014069|GO:0015629|GO:0016567|GO:0030036|GO:0030054|GO:0031208|GO:0031463|GO:0032839|GO:0032947|GO:0043025|GO:0045211|GO:0051015	chr1	HGNC:HGNC:24023|Vega:OTTHUMG00000040721	kelch like family member 17	965719	protein-coding	960587	+
84069	0	0	0.316992	1.01224	0	PLEKHN1		84069	ENSG00000187583	GO:0005515|GO:0005886	chr1	HGNC:HGNC:25284|Vega:OTTHUMG00000040756	pleckstrin homology domain containing N1	975104	protein-coding	966497	+
84808	0	0	0	0	0	PERM1	C1orf170	84808	ENSG00000187642	GO:0005634|GO:0005737|GO:0006351|GO:0006355|GO:0014850	chr1	MIM:615921|HGNC:HGNC:28208|Vega:OTTHUMG00000040757	PPARGC1 and ESRR induced regulator, muscle 1	982117	protein-coding	975199	-
57801	0.800045	0	3.87676	2.33417	0.964496	HES4	bHLHb42	57801	ENSG00000188290	GO:0003677|GO:0005634|GO:0006351|GO:0006355|GO:0007399|GO:0008134|GO:0030154|GO:0046983	chr1	MIM:608060|HGNC:HGNC:24149|Vega:OTTHUMG00000040758	hes family bHLH transcription factor 4	1000172	protein-coding	998962	-
100270829	0	0	0	0	0	RPL39P12	RPL39_1_3	100270829			chr1	HGNC:HGNC:36166	ribosomal protein L39 pseudogene 12	1008229	pseudo	1008074	-
9636	4.11409	3.81343	6.39206	4.9071	4.25898	ISG15	G1P2|IFI15|IMD38|IP17|UCRP|hUCRP	9636	ENSG00000187608	GO:0005515|GO:0005576|GO:0005654|GO:0005829|GO:0019941|GO:0019985|GO:0030501|GO:0031386|GO:0031397|GO:0032020|GO:0032480|GO:0032649|GO:0034340|GO:0042742|GO:0045071|GO:0045648|GO:0051607|GO:0060337	chr1	MIM:147571|HGNC:HGNC:4053|Vega:OTTHUMG00000040777	ISG15 ubiquitin-like modifier	1014539	protein-coding	1013467	+
375790	7.41385	6.95549	8.7297	8.06335	7.47416	AGRN	AGRIN|CMS8|CMSPPD	375790	ENSG00000188157	GO:0001523|GO:0002162|GO:0005200|GO:0005509|GO:0005515|GO:0005576|GO:0005605|GO:0005796|GO:0005829|GO:0005886|GO:0006024|GO:0006027|GO:0007010|GO:0007165|GO:0007213|GO:0016021|GO:0030054|GO:0030198|GO:0030203|GO:0031012|GO:0033691|GO:0035374|GO:0043113|GO:0043202|GO:0043236|GO:0043395|GO:0043547|GO:0045162|GO:0045202|GO:0045887|GO:0045944|GO:0050808|GO:0051491|GO:0070062	chr1	MIM:103320|HGNC:HGNC:329|Vega:OTTHUMG00000040778	agrin	1056119	protein-coding	1020123	+
100288175	0	0	0	0	0	LOC100288175		100288175	ENSG00000217801		chr1		uncharacterized LOC100288175	1066453	unknown	1059707	+
105378948	0	0	0	0	0	LOC105378948		105378948			chr1		uncharacterized LOC105378948	1069029	ncRNA	1066420	-
401934	0	0	0	0	0	RNF223		401934	ENSG00000237330	GO:0016021|GO:0046872	chr1	HGNC:HGNC:40020|Vega:OTTHUMG00000185582	ring finger protein 223	1074307	protein-coding	1071746	-
54991	3.4439	3.81873	3.9512	3.47167	2.33082	C1orf159		54991	ENSG00000131591	GO:0016021	chr1	HGNC:HGNC:26062|Vega:OTTHUMG00000000745	chromosome 1 open reading frame 159	1116356	protein-coding	1081818	-
254099	0	0	0	0.0122377	0	LINC01342		254099	ENSG00000223823		chr1	HGNC:HGNC:50551	long intergenic non-protein coding RNA 1342	1144054	ncRNA	1137017	+
406984	0	0	0	0	0	MIR200B	MIRN200B|mir-200b	406984	ENSG00000207730		chr1	MIM:612091|HGNC:HGNC:31579|miRBase:MI0000342	microRNA 200b	1167198	ncRNA	1167104	+
406983	0	0	0	0	0	MIR200A	MIRN200A|mir-200a	406983	ENSG00000207607		chr1	MIM:612090|HGNC:HGNC:31578|miRBase:MI0000737	microRNA 200a	1167952	ncRNA	1167863	+
554210	0	0	0	0	0	MIR429	MIRN429|hsa-mir-429|mir-429	554210	ENSG00000198976		chr1	MIM:612094|HGNC:HGNC:13784|miRBase:MI0001641	microRNA 429	1169087	ncRNA	1169005	+
100506376	0	0	0	0	0	TTLL10-AS1		100506376	ENSG00000205231		chr1	HGNC:HGNC:41159	TTLL10 antisense RNA 1	1179648	unknown	1173055	-
254173	0	0	0	0	0	TTLL10	TTLL5	254173	ENSG00000162571	GO:0005515|GO:0005524|GO:0005829|GO:0018094|GO:0070735	chr1	HGNC:HGNC:26693|Vega:OTTHUMG00000000851	tubulin tyrosine ligase like 10	1197933	protein-coding	1173906	+
8784	0	0	0	0	0	TNFRSF18	AITR|CD357|GITR|GITR-D	8784	ENSG00000186891	GO:0002687|GO:0005031|GO:0005576|GO:0005886|GO:0005887|GO:0006954|GO:0006955|GO:0007165|GO:0007275|GO:0032496|GO:0033209|GO:0042127|GO:0042531|GO:0042981|GO:0043066|GO:0045785|GO:0097190	chr1	MIM:603905|HGNC:HGNC:11914|Vega:OTTHUMG00000001414	TNF receptor superfamily member 18	1206709	protein-coding	1203508	-
7293	0	0	0	0	0	TNFRSF4	ACT35|CD134|IMD16|OX40|TXGP1L	7293	ENSG00000186827	GO:0001618|GO:0005031|GO:0005886|GO:0005887|GO:0006954|GO:0006955|GO:0007275|GO:0009986|GO:0030890|GO:0032496|GO:0033209|GO:0042098|GO:0042127|GO:0042981|GO:0043433|GO:0045892|GO:0046718|GO:0051024|GO:0097190	chr1	MIM:600315|HGNC:HGNC:11918|Vega:OTTHUMG00000001415	TNF receptor superfamily member 4	1214168	protein-coding	1211326	-
51150	7.83622	8.28427	8.19964	8.00659	7.84293	SDF4	Cab45|SDF-4	51150	ENSG00000078808	GO:0005509|GO:0005737|GO:0005770|GO:0005794|GO:0005796|GO:0005886|GO:0009650|GO:0016020|GO:0017156|GO:0021549|GO:0032059|GO:0042802|GO:0045444|GO:0045471|GO:0070062|GO:0070625	chr1	MIM:614282|HGNC:HGNC:24188|Vega:OTTHUMG00000001812	stromal cell derived factor 4	1232067	protein-coding	1216908	-
126792	4.11582	4.23377	5.27119	4.76267	4.11931	B3GALT6	EDSP2|SEMDJL1|beta3GalT6	126792	ENSG00000176022	GO:0000139|GO:0005797|GO:0006024|GO:0006486|GO:0008499|GO:0015012|GO:0016020|GO:0016021|GO:0030203|GO:0030206|GO:0032580|GO:0035250|GO:0047220	chr1	MIM:615291|HGNC:HGNC:17978|Vega:OTTHUMG00000001813	beta-1,3-galactosyltransferase 6	1235040	protein-coding	1232249	+
388581	0	0	2.90196	0	0	C1QTNF12	C1QDC2|CTRP12|FAM132A	388581	ENSG00000184163	GO:0005179|GO:0005576|GO:0005615|GO:0035774|GO:0045721|GO:0046324|GO:0046326|GO:0046628|GO:0050728|GO:0051897	chr1	MIM:616593|HGNC:HGNC:32308|Vega:OTTHUMG00000001412	C1q and TNF related 12	1246722	protein-coding	1242446	-
118424	7.5616	7.77912	7.70931	7.58209	7.3552	UBE2J2	NCUBE-2|NCUBE2|PRO2121	118424	ENSG00000160087	GO:0000151|GO:0000209|GO:0005524|GO:0005783|GO:0005789|GO:0006986|GO:0016021|GO:0016567|GO:0030433|GO:0031625|GO:0061630|GO:0061631|GO:1903955	chr1	HGNC:HGNC:19268|Vega:OTTHUMG00000001911	ubiquitin conjugating enzyme E2 J2	1273854	protein-coding	1253912	-
101928895	0	0	0	0	0	LINC01786		101928895			chr1	HGNC:HGNC:52575	long intergenic non-protein coding RNA 1786	1279447	ncRNA	1274002	+
6339	0	2.23524	2.63892	1.5972	1.45635	SCNN1D	ENaCd|ENaCdelta|SCNED|dNaCh	6339	ENSG00000162572	GO:0005515|GO:0005886|GO:0006814|GO:0015280|GO:0015629|GO:0016020|GO:0016021|GO:0034220|GO:0035725|GO:0050896|GO:0050909	chr1	MIM:601328|HGNC:HGNC:10601|Vega:OTTHUMG00000002081	sodium channel epithelial 1 delta subunit	1292029	protein-coding	1280436	+
116983	4.25948	3.66673	2.90196	2.91913	3.00932	ACAP3	CENTB5	116983	ENSG00000131584	GO:0005096|GO:0043547|GO:0046872	chr1	HGNC:HGNC:16754|Vega:OTTHUMG00000002235	ArfGAP with coiled-coil, ankyrin repeat and PH domains 3	1307889	protein-coding	1292384	-
102465434	0	0	0	0	0	MIR6726	hsa-mir-6726	102465434	ENSG00000278073		chr1	HGNC:HGNC:50009|miRBase:MI0022571	microRNA 6726	1296170	ncRNA	1296110	-
126789	2.96997	2.37127	1.43247	3.35801	2.90113	PUSL1		126789	ENSG00000169972	GO:0003723|GO:0009982|GO:0031119|GO:0043231	chr1	HGNC:HGNC:26914|Vega:OTTHUMG00000003361	pseudouridylate synthase-like 1	1311677	protein-coding	1308580	+
54973	5.37179	5.80072	5.10904	5.02466	5.6538	INTS11	CPSF3L|CPSF73L|INT11|RC-68|RC68	54973	ENSG00000127054	GO:0005515|GO:0005634|GO:0005654|GO:0005737|GO:0005829|GO:0016180|GO:0016787|GO:0032039|GO:0042795|GO:0072562	chr1	MIM:611354|HGNC:HGNC:26052|Vega:OTTHUMG00000003330	integrator complex subunit 11	1324687	protein-coding	1311585	-
102465435	0	0	0	0	0	MIR6727	hsa-mir-6727	102465435	ENSG00000283712		chr1	HGNC:HGNC:50171|miRBase:MI0022572	microRNA 6727	1312566	ncRNA	1312502	-
80772	1.80005	1.91184	2.90196	2.81386	2.1893	CPTP	GLTPD1	80772	ENSG00000224051	GO:0005543|GO:0005548|GO:0005640|GO:0005794|GO:0005829|GO:0005886|GO:0006687|GO:0010008|GO:0046836|GO:0051861|GO:1902387|GO:1902388|GO:1902389	chr1	MIM:615467|HGNC:HGNC:28116|Vega:OTTHUMG00000003171	ceramide-1-phosphate transfer protein	1328896	protein-coding	1324763	+
83756	0	0	0	0	0	TAS1R3	T1R3	83756	ENSG00000169962	GO:0001582|GO:0004930|GO:0005886|GO:0007186|GO:0008527|GO:0016021|GO:0033041|GO:0046982|GO:0050916|GO:0050917|GO:1903767	chr1	MIM:605865|HGNC:HGNC:15661|Vega:OTTHUMG00000003071	taste 1 receptor member 3	1335320	protein-coding	1331346	+
1855	4.70694	4.71919	5.42552	4.78299	4.77828	DVL1	DRS2|DVL|DVL1L1|DVL1P1	1855	ENSG00000107404	GO:0001505|GO:0001934|GO:0003674|GO:0005109|GO:0005515|GO:0005829|GO:0005874|GO:0006366|GO:0006469|GO:0007269|GO:0007411|GO:0007507|GO:0007528|GO:0008013|GO:0010976|GO:0014069|GO:0016328|GO:0019899|GO:0019901|GO:0021915|GO:0022007|GO:0030136|GO:0030177|GO:0030424|GO:0030426|GO:0031122|GO:0031410|GO:0032091|GO:0032436|GO:0034504|GO:0035176|GO:0035372|GO:0035556|GO:0042802|GO:0043005|GO:0043025|GO:…	chr1	MIM:601365|HGNC:HGNC:3084|Vega:OTTHUMG00000003069	dishevelled segment polarity protein 1	1349112	protein-coding	1335278	-
102466740	0	0	0	0	0	MIR6808	hsa-mir-6808	102466740	ENSG00000284372		chr1	HGNC:HGNC:50046|miRBase:MI0022653	microRNA 6808	1339708	ncRNA	1339650	-
54587	4.61715	4.6932	6.04453	5.22169	4.72729	MXRA8	ASP3	54587	ENSG00000162576	GO:0003674|GO:0005788|GO:0009986|GO:0016021|GO:0043687|GO:0044267|GO:0060857|GO:0070062	chr1	MIM:617293|HGNC:HGNC:7542|Vega:OTTHUMG00000002973	matrix remodeling associated 8	1363541	protein-coding	1352689	-
54998	6.90673	7.30108	6.46397	6.81601	6.76653	AURKAIP1	AIP|AKIP|MRP-S38	54998	ENSG00000175756	GO:0005515|GO:0005634|GO:0005654|GO:0005739|GO:0005743|GO:0005840|GO:0006397|GO:0043231|GO:0045839|GO:0045862|GO:0070125|GO:0070126	chr1	MIM:609183|HGNC:HGNC:24114|Vega:OTTHUMG00000001413	aurora kinase A interacting protein 1	1375438	protein-coding	1373730	-
107075246	0	0	0	0	0	NDUFB4P8		107075246			chr1	HGNC:HGNC:45256	NADH:ubiquinone oxidoreductase subunit B4 pseudogene 8	1379084	pseudo	1378640	+
81669	5.82241	5.91184	6.01743	5.94297	5.69157	CCNL2	ANIA-6B|CCNM|CCNS|HCLA-ISO|HLA-ISO|PCEE|SB138	81669	ENSG00000221978	GO:0000307|GO:0005515|GO:0005634|GO:0005654|GO:0006351|GO:0016538|GO:0016607|GO:0019901|GO:0043231|GO:0045737|GO:0045944|GO:1901409	chr1	MIM:613482|HGNC:HGNC:20570|Vega:OTTHUMG00000002917	cyclin L2	1399342	protein-coding	1385711	-
148413	4.89456	4.5167	4.46674	4.88671	4.35251	LOC148413		148413	ENSG00000224870		chr1		uncharacterized LOC148413	1402046	ncRNA	1399530	+
55052	7.60525	7.37809	6.64042	7.22979	7.07433	MRPL20	L20mt|MRP-L20	55052	ENSG00000242485	GO:0003723|GO:0003735|GO:0005515|GO:0005739|GO:0005743|GO:0005761|GO:0005762|GO:0019843|GO:0070125|GO:0070126	chr1	MIM:611833|HGNC:HGNC:14478|Vega:OTTHUMG00000002916	mitochondrial ribosomal protein L20	1407313	protein-coding	1401896	-
107074708	0	0	0	0	0	RN7SL657P		107074708			chr1	HGNC:HGNC:46673	RNA, 7SL, cytoplasmic 657, pseudogene	1405752	pseudo	1405460	-
107984868	0	0	0	0	0	LOC107984868		107984868			chr1		uncharacterized LOC107984868	1416247	ncRNA	1412295	-
441869	0.800045	0	0.316992	0	0.871387	ANKRD65		441869	ENSG00000235098		chr1	HGNC:HGNC:42950|Vega:OTTHUMG00000002911	ankyrin repeat domain 65	1421444	protein-coding	1418420	-
105378585	0	0	0	0	0	LOC105378585		105378585			chr1		uncharacterized LOC105378585	1423287	ncRNA	1420245	+
643965	0	0	0	0	0	TMEM88B		643965	ENSG00000205116	GO:0016021	chr1	HGNC:HGNC:37099|Vega:OTTHUMG00000153395	transmembrane protein 88B	1427787	protein-coding	1426128	+
102724312	0.385008	0	1.31699	2.71268	2.55096	LINC01770		102724312			chr1	HGNC:HGNC:52560	long intergenic non-protein coding RNA 1770	1434573	ncRNA	1430157	-
107985729	0	0	0	0	0	LOC107985729		107985729			chr1		uncharacterized LOC107985729	1435626	protein-coding	1433233	+
64856	2.96997	3.91184	4.52645	4.01224	3.19332	VWA1	WARP	64856	ENSG00000179403	GO:0005604|GO:0005614|GO:0005615|GO:0005788|GO:0030198|GO:0042802|GO:0043687|GO:0044267|GO:0048266|GO:0070062	chr1	MIM:611901|HGNC:HGNC:30910|Vega:OTTHUMG00000002975	von Willebrand factor A domain containing 1	1442882	protein-coding	1435523	+
219293	0	1.91184	0.316992	0.0122377	1.04131	ATAD3C		219293	ENSG00000215915	GO:0005524|GO:0005739	chr1	MIM:617227|HGNC:HGNC:32151|Vega:OTTHUMG00000000531	ATPase family, AAA domain containing 3C	1470158	protein-coding	1449689	+
83858	6.09441	5.83054	5.40445	5.3511	5.15679	ATAD3B	AAA-TOB3|TOB3	83858	ENSG00000160072	GO:0005524|GO:0005739|GO:0005743|GO:0005886|GO:0030667|GO:0043312|GO:0101003	chr1	MIM:612317|HGNC:HGNC:24007|Vega:OTTHUMG00000000577	ATPase family, AAA domain containing 3B	1496204	protein-coding	1471755	+
55210	6.68269	6.87184	6.32807	6.57321	6.28007	ATAD3A	HAYOS	55210	ENSG00000197785	GO:0005524|GO:0005739|GO:0005743|GO:0016021|GO:0016049|GO:0042645|GO:0043066	chr1	MIM:612316|HGNC:HGNC:25567|Vega:OTTHUMG00000000575	ATPase family, AAA domain containing 3A	1534687	protein-coding	1512143	+
339453	1.38501	0	5.17497	4.01224	3.19332	TMEM240	C1orf70|SCA21	339453	ENSG00000205090	GO:0016021|GO:0030054|GO:0097060	chr1	MIM:616101|HGNC:HGNC:25186|Vega:OTTHUMG00000042193	transmembrane protein 240	1540360	protein-coding	1534778	-
29101	6.54046	6.60063	6.2419	6.20127	6.25229	SSU72	HSPC182|PNAS-120	29101	ENSG00000160075	GO:0005515|GO:0005654|GO:0005829|GO:0005847|GO:0006369|GO:0006378|GO:0008420|GO:0070940	chr1	HGNC:HGNC:25016|Vega:OTTHUMG00000000576	SSU72 homolog, RNA polymerase II CTD phosphatase	1574882	protein-coding	1541673	-
643988	2.80005	3.4968	3.48692	3.5358	2.04131	FNDC10	C1orf233	643988	ENSG00000228594	GO:0016021	chr1	HGNC:HGNC:42951|Vega:OTTHUMG00000154864	fibronectin type III domain containing 10	1600096	protein-coding	1598008	-
105378586	0	0	0	0	0	LOC105378586		105378586			chr1		uncharacterized LOC105378586	1607383	ncRNA	1600314	+
142678	2.38501	1.92601	4.50738	2.33417	2.87139	MIB2	ZZANK1|ZZZ5	142678	ENSG00000197530	GO:0000151|GO:0000209|GO:0003779|GO:0004842|GO:0004871|GO:0005515|GO:0005737|GO:0005769|GO:0005829|GO:0007219|GO:0008270|GO:0043123|GO:0061630	chr1	MIM:611141|HGNC:HGNC:30577|Vega:OTTHUMG00000074647	mindbomb E3 ubiquitin protein ligase 2	1630610	protein-coding	1615415	+
8510	0	0	2.77642	1.01224	0.45635	MMP23A	MIFR|MIFR-1|MMP22|MMP23A	8510	ENSG00000189409	GO:0000003|GO:0004222|GO:0005578|GO:0005622|GO:0005789|GO:0006508|GO:0008237|GO:0008270|GO:0016021	chr1	MIM:603321|HGNC:HGNC:7171|Vega:OTTHUMG00000074713	matrix metallopeptidase 23B	1634654	protein-coding	1632181	+
984	5.46433	5.82837	5.39642	5.76537	5.29315	CDK11B	CDC2L1|CDK11|CDK11-p110|CDK11-p46|CDK11-p58|CLK-1|PITSLREA|PK58|p58|p58CDC2L1|p58CLK-1	984	ENSG00000248333	GO:0000278|GO:0001558|GO:0003723|GO:0004672|GO:0004674|GO:0004693|GO:0005515|GO:0005524|GO:0005634|GO:0005737|GO:0006355|GO:0006468|GO:0006915|GO:0007346|GO:0008283|GO:0050684	chr1	MIM:176873|HGNC:HGNC:1729|Vega:OTTHUMG00000078638	cyclin dependent kinase 11B	1659097	protein-coding	1635226	-
728661	2.12197	2.71919	2.31699	1.33417	2.19332	SLC35E2B	SLC35E2	728661	ENSG00000189339	GO:0016021	chr1	HGNC:HGNC:33941|Vega:OTTHUMG00000078639	solute carrier family 35 member E2B	1692804	protein-coding	1661478	-
100288379	0	0	0	0	0	LOC100288379		100288379			chr1		ribosomal protein S7 pseudogene	1674435	pseudo	1673283	+
107985731	0	0	0	0	0	LOC107985731		107985731			chr1		uncharacterized LOC107985731	1699202	ncRNA	1692543	+
8511	0	0	0	0	0	MMP23A	MIFR|MIFR-1|MMP21	8511	ENSG00000215914		chr1	MIM:603320|HGNC:HGNC:7170	matrix metallopeptidase 23A (pseudogene)	1701808	pseudo	1699939	+
728642	4.1576	3.9993	3.48692	3.26017	3.67874	CDK11A	CDC2L2|CDC2L3|CDK11-p110|CDK11-p46|CDK11-p58|PITSLRE|p58GTA	728642	ENSG00000008128	GO:0000278|GO:0001558|GO:0004672|GO:0004674|GO:0004693|GO:0005524|GO:0005634|GO:0005737|GO:0006355|GO:0006468|GO:0006915|GO:0007346|GO:0050684	chr1	MIM:116951|HGNC:HGNC:1730|Vega:OTTHUMG00000000703	cyclin dependent kinase 11A	1724565	protein-coding	1702384	-
9906	5.9396	5.61228	5.68623	6.06752	5.26851	SLC35E2		9906	ENSG00000215790	GO:0016021	chr1	HGNC:HGNC:20863|Vega:OTTHUMG00000000823	solute carrier family 35 member E2	1745999	protein-coding	1724838	-
100129381	0	0	0	0	0	LOC100129381		100129381			chr1		ribosomal protein S7 pseudogene	1737291	pseudo	1735819	+
65220	3.55493	3.95623	3.92826	4.18772	3.45635	NADK	dJ283E3.1	65220	ENSG00000008130	GO:0003951|GO:0005515|GO:0005524|GO:0005829|GO:0006741|GO:0016310|GO:0019674|GO:0046034|GO:0046872	chr1	MIM:611616|HGNC:HGNC:29831|Vega:OTTHUMG00000000942	NAD kinase	1780069	protein-coding	1751232	-
2782	7.75033	7.59103	7.94584	7.88235	7.65785	GNB1	MRD42	2782	ENSG00000078369	GO:0001917|GO:0003924|GO:0004871|GO:0005515|GO:0005622|GO:0005765|GO:0005829|GO:0005834|GO:0005886|GO:0006457|GO:0007165|GO:0007191|GO:0007200|GO:0007204|GO:0007213|GO:0007223|GO:0007265|GO:0008283|GO:0010659|GO:0016020|GO:0016056|GO:0030168|GO:0030425|GO:0030507|GO:0031702|GO:0032403|GO:0042622|GO:0043209|GO:0044297|GO:0047391|GO:0050909|GO:0051020|GO:0060041|GO:0070062|GO:0070208|GO:0071377|GO:…	chr1	MIM:139380|HGNC:HGNC:4396|Vega:OTTHUMG00000000940	G protein subunit beta 1	1891117	protein-coding	1785285	-
105378949	0	0	0	0	0	LOC105378949		105378949			chr1		collagen alpha-2(VIII) chain-like	1892722	protein-coding	1891057	+
163688	0	0	0	0	0	CALML6	CAGLP	163688	ENSG00000169885	GO:0005509|GO:0005634|GO:0005737	chr1	MIM:610171|HGNC:HGNC:24193|Vega:OTTHUMG00000000943	calmodulin like 6	1917294	protein-coding	1914827	+
339456	2.24114	0	0	1.80239	1.83589	TMEM52		339456	ENSG00000178821	GO:0016021	chr1	HGNC:HGNC:27916|Vega:OTTHUMG00000000944	transmembrane protein 52	1919301	protein-coding	1917590	-
85452	0	0	0	0	0	CFAP74	C1orf222|KIAA1751	85452	ENSG00000142609	GO:0005737|GO:0005930|GO:0035082	chr1	HGNC:HGNC:29368|Vega:OTTHUMG00000000945	cilia and flagella associated protein 74	2003837	protein-coding	1921951	-
107984872	0	0	0	0	0	LOC107984872		107984872			chr1		uncharacterized LOC107984872	1958986	ncRNA	1955857	+
105378589	0	0	0	0	0	LOC105378589		105378589			chr1		uncharacterized LOC105378589	2016598	ncRNA	2013211	-
2563	1.80005	0.86293	1.31699	1.5972	0	GABRD	EIG10|EJM7|GEFSP5	2563	ENSG00000187730	GO:0004890|GO:0005230|GO:0005254|GO:0005515|GO:0005887|GO:0006810|GO:0007165|GO:0007268|GO:0030054|GO:0034707|GO:0045211|GO:1902476|GO:1902711	chr1	MIM:137163|HGNC:HGNC:4084|Vega:OTTHUMG00000041064	gamma-aminobutyric acid type A receptor delta subunit	2030753	protein-coding	2019329	+
105378590	0	0	0	0	0	LOC105378590		105378590			chr1		uncharacterized LOC105378590	2047447	ncRNA	2034704	-
105378591	0	0	0	0	0	LOC105378591		105378591	ENSG00000226969		chr1		uncharacterized LOC105378591	2050070	ncRNA	2049201	-
5590	3.78494	4.43016	4.50021	4.50409	3.99378	PRKCZ	PKC-ZETA|PKC2	5590	ENSG00000067606	GO:0000226|GO:0001954|GO:0004672|GO:0004674|GO:0004697|GO:0005515|GO:0005524|GO:0005635|GO:0005737|GO:0005768|GO:0005815|GO:0005829|GO:0005886|GO:0005911|GO:0005923|GO:0006468|GO:0006954|GO:0007165|GO:0007179|GO:0007616|GO:0008284|GO:0008286|GO:0015459|GO:0016020|GO:0016324|GO:0016363|GO:0016477|GO:0018105|GO:0019901|GO:0019904|GO:0030010|GO:0030054|GO:0031252|GO:0031333|GO:0031532|GO:0031584|GO:…	chr1	MIM:176982|HGNC:HGNC:9412|Vega:OTTHUMG00000001238	protein kinase C zeta	2185399	protein-coding	2050470	+
100506504	0.800045	0.496802	1.31699	1.5972	0	PRKCZ-AS1		100506504			chr1	HGNC:HGNC:40477	PRKCZ antisense RNA 1	2183875	ncRNA	2181794	-
199990	5.21226	6.03396	6.00815	5.69668	5.66364	FAAP20	C1orf86|FP7162	199990	ENSG00000162585	GO:0005515|GO:0005654|GO:0005694|GO:0006974|GO:0016604|GO:0019985|GO:0030054|GO:0031593|GO:0036297|GO:0043130|GO:0043240|GO:0046872|GO:0070530	chr1	MIM:615183|HGNC:HGNC:26428|Vega:OTTHUMG00000001404	Fanconi anemia core complex associated protein 20	2212720	protein-coding	2184460	-
105378593	0	0	0	0	0	LOC105378593		105378593			chr1		uncharacterized LOC105378593	2208854	ncRNA	2207013	+
105378592	0	0	0	0	0	LOC105378592		105378592			chr1		uncharacterized LOC105378592	2215193	protein-coding	2207597	-
6497	4.75424	5.70625	5.27119	5.5972	5.21124	SKI	SGS|SKV	6497	ENSG00000157933	GO:0000122|GO:0001843|GO:0002089|GO:0003714|GO:0005515|GO:0005634|GO:0005654|GO:0005667|GO:0005737|GO:0005813|GO:0006351|GO:0007179|GO:0008270|GO:0008283|GO:0008285|GO:0009948|GO:0010626|GO:0014902|GO:0016604|GO:0016605|GO:0017053|GO:0019901|GO:0019904|GO:0021772|GO:0022011|GO:0030177|GO:0030326|GO:0030509|GO:0030512|GO:0030514|GO:0031064|GO:0031625|GO:0032926|GO:0035019|GO:0043010|GO:0043234|GO:…	chr1	MIM:164780|HGNC:HGNC:10896|Vega:OTTHUMG00000001407	SKI proto-oncogene	2310213	protein-coding	2228695	+
79906	1.38501	2.41201	2.02561	2.01224	1.45635	MORN1		79906	ENSG00000116151		chr1	HGNC:HGNC:25852|Vega:OTTHUMG00000001402	MORN repeat containing 1	2391751	protein-coding	2321253	-
100129534	4.82241	4.63066	4.10707	4.96455	4.36324	LOC100129534		100129534	ENSG00000269896		chr1		small nuclear ribonucleoprotein polypeptide N pseudogene	2352661	pseudo	2350415	-
11079	7.23606	7.2847	7.08738	6.94691	7.07641	RER1		11079	ENSG00000157916	GO:0003674|GO:0005793|GO:0005794|GO:0005886|GO:0006890|GO:0009986|GO:0030173|GO:0033130|GO:0071340|GO:0090004	chr1	HGNC:HGNC:30309|Vega:OTTHUMG00000001403	retention in endoplasmic reticulum sorting receptor 1	2405446	protein-coding	2391775	+
5192	4.19007	4.22915	3.73203	4.19226	4.08741	PEX10	NALD|PBD6A|PBD6B|RNF69	5192	ENSG00000157911	GO:0005515|GO:0005777|GO:0005778|GO:0005779|GO:0007031|GO:0008270|GO:0016558|GO:0016567	chr1	MIM:602859|HGNC:HGNC:8851|Vega:OTTHUMG00000001637	peroxisomal biogenesis factor 10	2412571	protein-coding	2404802	-
9651	0	0	0	1.04119	0	PLCH2	PLC-L4|PLC-eta2|PLCL4|PLCeta2	9651	ENSG00000149527	GO:0003674|GO:0004435|GO:0004871|GO:0005509|GO:0005575|GO:0005737|GO:0005886|GO:0008150|GO:0016042|GO:0035556|GO:0043647|GO:0046488	chr1	MIM:612836|HGNC:HGNC:29037|Vega:OTTHUMG00000000719	phospholipase C eta 2	2505530	protein-coding	2467459	+
55229	1.6074	1.23377	0	2.18216	1.45635	PANK4		55229	ENSG00000157881	GO:0004594|GO:0005524|GO:0005737|GO:0015937|GO:0016310	chr1	MIM:606162|HGNC:HGNC:19366|Vega:OTTHUMG00000000791	pantothenate kinase 4	2526628	protein-coding	2508531	-
388585	0	0	0	0.0122377	0	HES5	bHLHb38	388585	ENSG00000197921	GO:0000122|GO:0001078|GO:0002062|GO:0003682|GO:0003690|GO:0005575|GO:0005654|GO:0006351|GO:0006461|GO:0007155|GO:0007219|GO:0007224|GO:0007420|GO:0008134|GO:0008284|GO:0014003|GO:0021537|GO:0021781|GO:0021861|GO:0021915|GO:0022010|GO:0030513|GO:0031641|GO:0042491|GO:0042531|GO:0042668|GO:0043010|GO:0045595|GO:0045607|GO:0045665|GO:0045747|GO:0045893|GO:0045944|GO:0046427|GO:0046983|GO:0048469|GO:…	chr1	MIM:607348|HGNC:HGNC:19764|Vega:OTTHUMG00000000793	hes family bHLH transcription factor 5	2530245	protein-coding	2528745	-
115110	3.25415	2.71919	3.12435	3.5972	2.67874	TNFRSF14-AS1		115110			chr1	HGNC:HGNC:26966	TNFRSF14 antisense RNA 1	2557011	ncRNA	2549920	-
8764	0	1.4968	0	0	0	TNFRSF14	ATAR|CD270|HVEA|HVEM|LIGHTR|TR2	8764	ENSG00000157873	GO:0001618|GO:0002741|GO:0005031|GO:0005515|GO:0005886|GO:0005887|GO:0006954|GO:0006955|GO:0007166|GO:0007275|GO:0009897|GO:0031295|GO:0031625|GO:0032496|GO:0033209|GO:0042127|GO:0042981|GO:0046642|GO:0046718|GO:0050731|GO:0050829|GO:0050830|GO:0097190|GO:2000406	chr1	MIM:602746|HGNC:HGNC:11912|Vega:OTTHUMG00000000792	TNF receptor superfamily member 14	2565622	protein-coding	2556365	+
100996583	0	0	0	0	0	LOC100996583		100996583	ENSG00000228037		chr1		uncharacterized LOC100996583	2584534	ncRNA	2566535	+
127281	2.64135	3.23377	2.63892	2.81959	3.45635	FAM213B	C1orf93	127281	ENSG00000157870	GO:0001516|GO:0005737|GO:0005783|GO:0005829|GO:0016209|GO:0016616|GO:0043209|GO:0047017|GO:0055114|GO:0070062|GO:0098869	chr1	HGNC:HGNC:28390|Vega:OTTHUMG00000000847	family with sequence similarity 213 member B	2591469	protein-coding	2586460	+
79258	0	0	0	0	0	MMEL1	MMEL2|NEP2|NEPII|NL1|NL2|SEP	79258	ENSG00000142606	GO:0004222|GO:0005576|GO:0006508|GO:0016021|GO:0046872	chr1	HGNC:HGNC:14668|Vega:OTTHUMG00000000846	membrane metalloendopeptidase like 1	2633042	protein-coding	2590642	-
105378597	0	0	0	0	0	LOC105378597		105378597			chr1		uncharacterized LOC105378597	2636620	ncRNA	2633111	+
100287898	0	0	0	0	0	TTC34		100287898	ENSG00000215912		chr1	HGNC:HGNC:34297	tetratricopeptide repeat domain 34	2789665	protein-coding	2641368	-
105378603	0	0	0	0	0	LOC105378603		105378603			chr1		uncharacterized LOC105378603	2702756	ncRNA	2700540	-
105378602	0	0	0	0	0	LOC105378602		105378602			chr1		uncharacterized LOC105378602	2702276	ncRNA	2701377	+
105378601	0	0	0	0	0	LOC105378601		105378601			chr1		uncharacterized LOC105378601	2763387	ncRNA	2762488	+
105378598	0	0	0	0	0	LOC105378598		105378598			chr1		uncharacterized LOC105378598	2784745	ncRNA	2763419	+
107985732	0	0	0	0	0	LOC107985732		107985732			chr1		uncharacterized LOC107985732	2765629	ncRNA	2764564	+
105378600	0	0	0	0	0	LOC105378600		105378600			chr1		uncharacterized LOC105378600	2766972	ncRNA	2766073	+
107984904	0	0	0	0	0	LOC107984904		107984904			chr1		uncharacterized LOC107984904	2772891	ncRNA	2771826	+
105378599	0	0	0	0	0	LOC105378599		105378599			chr1		uncharacterized LOC105378599	2774394	ncRNA	2773495	+
140625	0	0	0	0	0	ACTRT2	ARPM2|ARPT2|Arp-T2|HARPM2	140625	ENSG00000169717	GO:0005737|GO:0005856	chr1	MIM:608535|HGNC:HGNC:24026|Vega:OTTHUMG00000000562	actin related protein T2	3022903	protein-coding	3021482	+
440556	0	0	0	0	0	LINC00982		440556	ENSG00000177133		chr1	HGNC:HGNC:48664	long intergenic non-protein coding RNA 982	3067725	ncRNA	3059617	-
63976	0	0	0	0	0	PRDM16	CMD1LL|KMT8F|LVNC8|MEL1|PFM13	63976	ENSG00000142611	GO:0000122|GO:0003713|GO:0005515|GO:0005634|GO:0005654|GO:0005829|GO:0006351|GO:0016235|GO:0017053|GO:0018024|GO:0022008|GO:0030512|GO:0033613|GO:0034968|GO:0035019|GO:0043457|GO:0043565|GO:0043586|GO:0045892|GO:0045893|GO:0046332|GO:0046872|GO:0050872|GO:0050873|GO:0060021|GO:0090336	chr1	MIM:605557|HGNC:HGNC:14000|Vega:OTTHUMG00000000581	PR/SET domain 16	3438621	protein-coding	3069178	+
100420339	0	0	0	0	0	LOC100420339		100420339			chr1		opioid growth factor receptor pseudogene	3070697	pseudo	3069658	+
100422968	0	0	0	0	0	MIR4251		100422968	ENSG00000283572		chr1	HGNC:HGNC:38370|miRBase:MI0015861	microRNA 4251	3128035	ncRNA	3127975	+
105378606	0	0	0	0	0	LOC105378606		105378606			chr1		uncharacterized LOC105378606	3167597	ncRNA	3159009	-
107984909	0	0	0	0	0	LOC107984909		107984909			chr1		uncharacterized LOC107984909	3195519	ncRNA	3191945	+
105378605	0	0	0	0	0	LOC105378605		105378605			chr1		uncharacterized LOC105378605	3214473	ncRNA	3210740	-
105378604	0	0	0	0	0	LOC105378604		105378604			chr1		uncharacterized LOC105378604	3327974	ncRNA	3306636	-
27237	4.84079	5.50305	5.58948	4.86475	4.56641	ARHGEF16	GEF16|NBR	27237	ENSG00000130762	GO:0005085|GO:0005089|GO:0005515|GO:0005829|GO:0017048|GO:0030165|GO:0030971|GO:0035023|GO:0043065|GO:0045296|GO:0051056|GO:0060326|GO:0090004|GO:0090630	chr1	HGNC:HGNC:15515|Vega:OTTHUMG00000000625	Rho guanine nucleotide exchange factor 16	3481113	protein-coding	3454583	+
1953	1.6074	0.911839	3.63892	2.01224	1.87139	MEGF6	EGFL3	1953	ENSG00000162591	GO:0005509|GO:0005515|GO:0005575|GO:0005576|GO:0008150	chr1	MIM:604266|HGNC:HGNC:3232|Vega:OTTHUMG00000000611	multiple EGF like domains 6	3611495	protein-coding	3487942	-
105378608	0	0	0	0	0	LOC105378608		105378608			chr1		uncharacterized LOC105378608	3550776	ncRNA	3546965	+
693135	0	0	0	0	0	MIR551A	MIRN551A|mir-551a	693135	ENSG00000207776		chr1	MIM:615148|HGNC:HGNC:32806|miRBase:MI0003556	microRNA 551a	3560790	ncRNA	3560696	-
105378607	0	0	0	0	0	LOC105378607		105378607			chr1		uncharacterized LOC105378607	3607681	ncRNA	3602895	+
127262	5.12197	6.12129	6.17497	5.79214	5.42598	TPRG1L	FAM79A|h-mover|mover	127262	ENSG00000158109	GO:0003674|GO:0008021|GO:0008150|GO:0030054|GO:0030672|GO:0042802|GO:0070062	chr1	MIM:611460|HGNC:HGNC:27007|Vega:OTTHUMG00000000609	tumor protein p63 regulated 1 like	3630130	protein-coding	3624992	+
49856	4.43858	4.74473	4.67454	5.12076	5.06121	WRAP73	WDR8	49856	ENSG00000116213	GO:0005515|GO:0005813|GO:0005814|GO:0030030|GO:0036064|GO:0090307|GO:1902857	chr1	MIM:606040|HGNC:HGNC:12759|Vega:OTTHUMG00000000612	WD repeat containing, antisense to TP73	3650107	protein-coding	3630767	-
7161	2.53701	1.23377	3.31699	1.6752	1.93028	TP73	P73	7161	ENSG00000078900	GO:0000122|GO:0000187|GO:0000785|GO:0000978|GO:0000981|GO:0001077|GO:0001822|GO:0002039|GO:0003682|GO:0003684|GO:0003700|GO:0005515|GO:0005634|GO:0005654|GO:0005667|GO:0005739|GO:0005794|GO:0005829|GO:0006298|GO:0006366|GO:0006974|GO:0006978|GO:0007050|GO:0007346|GO:0008134|GO:0008630|GO:0010165|GO:0010243|GO:0010332|GO:0010468|GO:0016032|GO:0019901|GO:0030054|GO:0031571|GO:0034644|GO:0042493|GO:…	chr1	MIM:601990|HGNC:HGNC:12003|Vega:OTTHUMG00000000610	tumor protein p73	3736201	protein-coding	3652565	+
105378610	0	0	0	0	0	LOC105378610		105378610			chr1		uncharacterized LOC105378610	3665413	ncRNA	3658430	-
105378609	0	0	0	0	0	LOC105378609		105378609			chr1		uncharacterized LOC105378609	3677639	ncRNA	3674874	-
57212	4.99644	4.97793	5.48692	5.18883	3.93028	TP73-AS1	KIAA0495|PDAM	57212	ENSG00000227372	GO:0005576	chr1	HGNC:HGNC:29052	TP73 antisense RNA 1	3747373	ncRNA	3735984	-
148870	0	0	0	0	0	CCDC27		148870	ENSG00000162592		chr1	HGNC:HGNC:26546|Vega:OTTHUMG00000003504	coiled-coil domain containing 27	3771645	protein-coding	3752401	+
388588	2.12197	3.15977	4.40445	2.81959	3.62627	SMIM1	Vel	388588	ENSG00000235169	GO:0005886|GO:0016021|GO:0070062	chr1	MIM:615242|HGNC:HGNC:44204|Vega:OTTHUMG00000003505	small integral membrane protein 1 (Vel blood group)	3775982	protein-coding	3772761	+
57470	7.86288	8.22012	8.00612	7.72304	8.05838	LRRC47		57470	ENSG00000130764	GO:0003723|GO:0004826|GO:0005515	chr1	HGNC:HGNC:29207|Vega:OTTHUMG00000003506	leucine rich repeat containing 47	3796504	protein-coding	3780220	-
106481079	0	0	0	0	0	RN7SL574P		106481079			chr1	HGNC:HGNC:46590	RNA, 7SL, cytoplasmic 574, pseudogene	3783111	pseudo	3782815	+
9731	3.50048	3.31511	3.63892	3.63126	2.45635	CEP104	CFAP256|GlyBP|JBTS25|KIAA0562|ROC22	9731	ENSG00000116198	GO:0000922|GO:0005515|GO:0005814|GO:0005929|GO:0016594|GO:0016595|GO:0016596	chr1	MIM:616690|HGNC:HGNC:24866|Vega:OTTHUMG00000003507	centrosomal protein 104	3857233	protein-coding	3812081	-
1677	4.88751	3.55493	2.63892	2.65609	4.45635	DFFB	CAD|CPAN|DFF-40|DFF2|DFF40	1677	ENSG00000169598	GO:0000790|GO:0004536|GO:0005515|GO:0005634|GO:0005654|GO:0005730|GO:0005829|GO:0006308|GO:0006309|GO:0019899|GO:0019904|GO:0030263|GO:0042802|GO:0051260|GO:0097718	chr1	MIM:601883|HGNC:HGNC:2773|Vega:OTTHUMG00000003525	DNA fragmentation factor subunit beta	3885429	protein-coding	3857267	+
107984910	0	0	0	0	0	LOC107984910		107984910			chr1		uncharacterized LOC107984910	3888787	ncRNA	3885495	-
339448	4.72072	4.79448	4.44902	4.52935	4.84772	C1orf174		339448	ENSG00000198912	GO:0005515|GO:0005634	chr1	HGNC:HGNC:27915|Vega:OTTHUMG00000003739	chromosome 1 open reading frame 174	3900293	protein-coding	3889133	-
100133612	0	0	0	0	0	LINC01134		100133612	ENSG00000236423		chr1	HGNC:HGNC:49449	long intergenic non-protein coding RNA 1134	3915447	ncRNA	3900404	+
728716	0	0	0	0	0	LINC01346		728716			chr1	HGNC:HGNC:50563	long intergenic non-protein coding RNA 1346	3952583	ncRNA	3940612	+
105376672	0	0	0	0	0	LINC01345		105376672	ENSG00000226374		chr1	HGNC:HGNC:50564	long intergenic non-protein coding RNA 1345	3948980	ncRNA	3947149	-
105376673	0	0	0	0	0	LOC105376673		105376673			chr1		uncharacterized LOC105376673	4011584	ncRNA	3972916	+
644357	0	0	0	0	0	EEF1DP6		644357			chr1	HGNC:HGNC:51456	eukaryotic translation elongation factor 1 delta pseudogene 6	4175899	pseudo	4175463	-
284661	0	0	0	0	0	LINC01777		284661	ENSG00000235054		chr1	HGNC:HGNC:52567	long intergenic non-protein coding RNA 1777	4424684	ncRNA	4412051	+
105376674	0	0	0	0	0	LOC105376674		105376674			chr1		uncharacterized LOC105376674	4443634	ncRNA	4432146	+
105376679	0	0	0	0	0	LINC01646		105376679			chr1	HGNC:HGNC:52433	long intergenic non-protein coding RNA 1646	4583704	ncRNA	4571487	+
107985376	0	0	0	0	0	LOC107985376		107985376			chr1		uncharacterized LOC107985376	4617555	ncRNA	4603688	+
55966	0	0	0	0	0	AJAP1	MOT8|SHREW-1|SHREW1	55966	ENSG00000196581	GO:0005912|GO:0007155|GO:0016021|GO:0016323|GO:0016324	chr1	MIM:610972|HGNC:HGNC:30801|Vega:OTTHUMG00000000645	adherens junctions associated protein 1	4783791	protein-coding	4655045	+
105376680	0	0	0	0	0	LOC105376680		105376680			chr1		uncharacterized LOC105376680	4983958	ncRNA	4973391	+
102724429	0	0	0	0	0	LOC102724429		102724429			chr1		uncharacterized LOC102724429	5004349	ncRNA	4997369	+
105376681	0	0	0	0	0	LOC105376681		105376681			chr1		uncharacterized LOC105376681	5098548	ncRNA	5090580	-
105376682	0	0	0	0	0	LOC105376682		105376682			chr1		uncharacterized LOC105376682	5135311	ncRNA	5131856	+
107984911	0	0	0	0	0	LOC107984911		107984911			chr1		uncharacterized LOC107984911	5481317	ncRNA	5470329	-
105376686	0	0	0	0	0	LOC105376686		105376686			chr1		uncharacterized LOC105376686	5494629	ncRNA	5490842	-
100616489	0	0	0	0	0	MIR4417	mir-4417	100616489	ENSG00000264341		chr1	HGNC:HGNC:41535|miRBase:MI0016753	microRNA 4417	5564143	ncRNA	5564071	+
100616421	0	0	0	0	0	MIR4689	mir-4689	100616421	ENSG00000264101		chr1	HGNC:HGNC:41895|miRBase:MI0017322	microRNA 4689	5862741	ncRNA	5862672	-
261734	2.6074	2.81873	3.22388	4.05663	2.45635	NPHP4	POC10|SLSN4	261734	ENSG00000131697	GO:0005198|GO:0005515|GO:0005634|GO:0005813|GO:0005829|GO:0005911|GO:0005923|GO:0007165|GO:0007632|GO:0016020|GO:0016337|GO:0030036|GO:0030317|GO:0032391|GO:0035329|GO:0035845|GO:0036064|GO:0045494|GO:0060041|GO:0090090|GO:0097470|GO:0097546|GO:0097711|GO:1903348	chr1	MIM:607215|HGNC:HGNC:19104|Vega:OTTHUMG00000000701	nephrocystin 4	5992473	protein-coding	5862808	-
8514	0	1.4968	1.90195	0.0122377	0.871387	KCNAB2	AKR6A5|HKvbeta2|HKvbeta2.1|HKvbeta2.2|KCNA2B|KV-BETA-2	8514	ENSG00000069424	GO:0002244|GO:0004033|GO:0005249|GO:0005829|GO:0005874|GO:0005886|GO:0008076|GO:0014069|GO:0015459|GO:0016020|GO:0030054|GO:0031234|GO:0035579|GO:0043312|GO:0043679|GO:0044224|GO:0050905|GO:0055114|GO:0065009|GO:0070821|GO:0070995|GO:0071805|GO:1901379|GO:1990031|GO:2000008	chr1	MIM:601142|HGNC:HGNC:6229|Vega:OTTHUMG00000000795	potassium voltage-gated channel subfamily A regulatory beta subunit 2	6101193	protein-coding	5992298	+
26038	0	0.801962	0	0.0122377	0	CHD5	CHD-5	26038	ENSG00000116254	GO:0000792|GO:0003677|GO:0004386|GO:0005524|GO:0005634|GO:0005654|GO:0005829|GO:0006351|GO:0008285|GO:0016020|GO:0016581|GO:0016607|GO:0021895|GO:0035093|GO:0043967|GO:0046872|GO:0060850|GO:0061628|GO:0098532|GO:1901798	chr1	MIM:610771|HGNC:HGNC:16816|Vega:OTTHUMG00000000952	chromodomain helicase DNA binding protein 5	6180134	protein-coding	6101787	-
105376687	0	0	0	0	0	LOC105376687		105376687			chr1		uncharacterized LOC105376687	6132692	ncRNA	6131763	+
6146	9.49457	9.48964	9.54442	9.62214	9.67061	RPL22	EAP|HBP15|HBP15/L22|L22	6146	ENSG00000116251	GO:0000184|GO:0002181|GO:0003723|GO:0003735|GO:0005515|GO:0005634|GO:0005737|GO:0005829|GO:0005925|GO:0006364|GO:0006412|GO:0006413|GO:0006614|GO:0008201|GO:0019083|GO:0022625|GO:0030529|GO:0031012|GO:0046632|GO:0070062	chr1	MIM:180474|HGNC:HGNC:10315|Vega:OTTHUMG00000000953	ribosomal protein L22	6199619	protein-coding	6185020	-
107985733	0	0	0	0	0	LOC107985733		107985733			chr1		uncharacterized LOC107985733	6209339	ncRNA	6200492	-
102724450	0	0	0.316992	0	0	LOC102724450		102724450	ENSG00000226944		chr1		uncharacterized LOC102724450	6205780	ncRNA	6204840	-
388591	0.537011	0	0.316992	1.42728	0.45635	RNF207	C1orf188	388591	ENSG00000158286	GO:0005515|GO:0008270|GO:0010628|GO:0030544|GO:0044325|GO:0048471|GO:0051087|GO:0055117|GO:0086019|GO:1901207|GO:1902261|GO:1903762|GO:1903954	chr1	MIM:616923|HGNC:HGNC:32947|Vega:OTTHUMG00000001089	ring finger protein 207	6221299	protein-coding	6206129	+
23463	6.70292	6.53389	6.00349	6.43223	6.43363	ICMT	HSTE14|MST098|MSTP098|PCCMT|PCMT|PPMT	23463	ENSG00000116237	GO:0003880|GO:0004671|GO:0005783|GO:0005789|GO:0006464|GO:0006481|GO:0006612|GO:0016020|GO:0016021|GO:0043687	chr1	MIM:605851|HGNC:HGNC:5350|Vega:OTTHUMG00000001254	isoprenylcysteine carboxyl methyltransferase	6235984	protein-coding	6221193	-
148645	0	0	2.28383	2.01224	0.871387	LINC00337	C1orf211|NCRNA00337	148645			chr1	HGNC:HGNC:28620	long intergenic non-protein coding RNA 337	6239442	ncRNA	6236240	+
390992	5.77733	6.28688	8.09539	7.97224	6.94792	HES3	bHLHb43	390992	ENSG00000173673	GO:0000122|GO:0001701|GO:0003677|GO:0005634|GO:0006351|GO:0008134|GO:0021555|GO:0021557|GO:0021558|GO:0021575|GO:0030901|GO:0045944|GO:0046983|GO:0060164	chr1	MIM:609971|HGNC:HGNC:26226|Vega:OTTHUMG00000001271	hes family bHLH transcription factor 3	6245578	protein-coding	6244192	+
387509	3.25948	1.4968	3.01743	4.18216	3.04131	GPR153	PGR1	387509	ENSG00000158292	GO:0004930|GO:0005886|GO:0007186|GO:0016021	chr1	MIM:614269|HGNC:HGNC:23618|Vega:OTTHUMG00000001272	G protein-coupled receptor 153	6260975	protein-coding	6247346	-
11332	4.94979	5.65331	4.98942	5.46948	5.70326	ACOT7	ACH1|ACT|BACH|CTE-II|LACH|LACH1|hBACH	11332	ENSG00000097021	GO:0000062|GO:0005515|GO:0005654|GO:0005739|GO:0005829|GO:0006637|GO:0015937|GO:0016290|GO:0036042|GO:0036114|GO:0036116|GO:0042803|GO:0047617|GO:0051792|GO:0052689|GO:0070062|GO:0102991|GO:1900535	chr1	MIM:602587|HGNC:HGNC:24157|Vega:OTTHUMG00000001295	acyl-CoA thioesterase 7	6393766	protein-coding	6264272	-
54626	0	0	0	0	0	HES2	bHLHb40	54626	ENSG00000069812	GO:0000122|GO:0000978|GO:0001078|GO:0005634|GO:0006351|GO:0008134|GO:0046983	chr1	MIM:609970|HGNC:HGNC:16005|Vega:OTTHUMG00000000752	hes family bHLH transcription factor 2	6419919	protein-coding	6415234	-
83715	2.12197	1.91184	3.77642	2.81959	1.87139	ESPN	DFNB36|LP2654	83715	ENSG00000187017	GO:0005737|GO:0005902|GO:0005903|GO:0007605|GO:0007626|GO:0017124|GO:0030046|GO:0031941|GO:0032426|GO:0051015|GO:0051017|GO:0051491|GO:0051494	chr1	MIM:606351|HGNC:HGNC:13281|Vega:OTTHUMG00000000753	espin	6460944	protein-coding	6424788	+
100422975	0	0	0	0	0	MIR4252		100422975	ENSG00000265392		chr1	HGNC:HGNC:38384|miRBase:MI0015864	microRNA 4252	6429896	ncRNA	6429834	-
8718	3.30877	1.91184	3.89022	3.16532	3.45635	TNFRSF25	APO-3|DDR3|DR3|LARD|TNFRSF12|TR3|TRAMP|WSL-1|WSL-LR	8718	ENSG00000215788	GO:0004872|GO:0005031|GO:0005576|GO:0005829|GO:0005886|GO:0005887|GO:0006915|GO:0006954|GO:0006955|GO:0007165|GO:0007166|GO:0007275|GO:0032496|GO:0033209|GO:0042127|GO:0042981|GO:0097190	chr1	MIM:603366|HGNC:HGNC:11910|Vega:OTTHUMG00000000831	TNF receptor superfamily member 25	6466195	protein-coding	6461154	-
57449	3.55493	1.4968	4.31699	4.33417	3.06853	PLEKHG5	CMTRIC|DSMA4|GEF720|Syx|Tech	57449	ENSG00000171680	GO:0004871|GO:0005085|GO:0005089|GO:0005737|GO:0005829|GO:0005886|GO:0005911|GO:0007165|GO:0030027|GO:0030139|GO:0035023|GO:0035767|GO:0043065|GO:0043123|GO:0043547|GO:0048471|GO:0051056	chr1	MIM:611101|HGNC:HGNC:29105|Vega:OTTHUMG00000000905	pleckstrin homology and RhoGEF domain containing G5	6520061	protein-coding	6466092	-
79707	6.38491	6.93925	5.96687	6.52715	6.48604	NOL9	Grc3|NET6	79707	ENSG00000162408	GO:0000448|GO:0000460|GO:0003723|GO:0005515|GO:0005524|GO:0005654|GO:0005730|GO:0006364|GO:0016020|GO:0016310|GO:0045111|GO:0051731	chr1	HGNC:HGNC:26265|Vega:OTTHUMG00000000904	nucleolar protein 9	6554598	protein-coding	6521347	-
106481411	0	0	0	0	0	RNU6-731P		106481411			chr1	HGNC:HGNC:47694	RNA, U6 small nuclear 731, pseudogene	6540964	pseudo	6540854	+
80835	0	0	0	0	0	TAS1R1	GM148|GPR70|T1R1|TR1	80835	ENSG00000173662	GO:0004930|GO:0005886|GO:0007186|GO:0008527|GO:0016021|GO:0046982|GO:0050912|GO:0050917	chr1	MIM:606225|HGNC:HGNC:14448|Vega:OTTHUMG00000001441	taste 1 receptor member 1	6579757	protein-coding	6555278	+
107984912	0	0	0	0	0	LOC107984912		107984912			chr1		uncharacterized LOC107984912	6579433	ncRNA	6567548	-
3104	1.80005	2.4968	1.90195	2.91913	2.19332	ZBTB48	HKR3|TZAP|ZNF855|pp9964	3104	ENSG00000204859	GO:0000781|GO:0003691|GO:0003700|GO:0005515|GO:0005654|GO:0005829|GO:0006351|GO:0006355|GO:0010833|GO:0042802|GO:0046872	chr1	MIM:165270|HGNC:HGNC:4930|Vega:OTTHUMG00000001438	zinc finger and BTB domain containing 48	6589280	protein-coding	6579991	+
9903	5.5257	5.62494	5.42552	5.20206	5.08084	KLHL21		9903	ENSG00000162413	GO:0004842|GO:0005827|GO:0005829|GO:0007049|GO:0016567|GO:0031463|GO:0032465|GO:0035853|GO:0043687|GO:0051301	chr1	MIM:616262|HGNC:HGNC:29041|Vega:OTTHUMG00000001437	kelch like family member 21	6602898	protein-coding	6590724	-
107984913	0	0	0	0	0	LOC107984913		107984913			chr1		uncharacterized LOC107984913	6613374	ncRNA	6603447	-
148479	6.12197	6.12129	5.98942	6.24106	5.62627	PHF13	PHF5|SPOC1	148479	ENSG00000116273	GO:0000278|GO:0003682|GO:0005634|GO:0005654|GO:0007059|GO:0007076|GO:0016569|GO:0035064|GO:0046872|GO:0051301	chr1	HGNC:HGNC:22983|Vega:OTTHUMG00000001439	PHD finger protein 13	6624033	protein-coding	6613696	+
90326	4.96997	5.74894	6.02665	5.30379	5.30323	THAP3		90326	ENSG00000041988	GO:0003677|GO:0005515|GO:0046872	chr1	MIM:612532|HGNC:HGNC:20855|Vega:OTTHUMG00000001440	THAP domain containing 3	6635586	protein-coding	6624865	+
55735	4.5939	4.87377	4.16087	4.54622	4.38683	DNAJC11	dJ126A5.1	55735	ENSG00000007923	GO:0005515|GO:0005739|GO:0005743|GO:0070062	chr1	MIM:614827|HGNC:HGNC:25570|Vega:OTTHUMG00000001443	DnaJ heat shock protein family (Hsp40) member C11	6701906	protein-coding	6634168	-
100505887	0	0	0.316992	0	0	LINC01672		100505887			chr1	HGNC:HGNC:52460	long intergenic non-protein coding RNA 1672	6730012	ncRNA	6724745	+
23261	6.19579	6.01687	6.41646	6.36979	6.37123	CAMTA1	CANPMR	23261	ENSG00000171735	GO:0001077|GO:0005634|GO:0005730|GO:0005829|GO:0006366|GO:0043565|GO:0045944|GO:0050885	chr1	MIM:611501|HGNC:HGNC:18806|Vega:OTTHUMG00000001212	calmodulin binding transcription activator 1	7769706	protein-coding	6785324	+
100270828	0	0	0	0	0	RPL37P9	RPL37_1_4	100270828			chr1	HGNC:HGNC:35688	ribosomal protein L37 pseudogene 9	6834600	pseudo	6834328	-
100129476	0	0	0	0	0	LOC100129476		100129476			chr1		uncharacterized LOC100129476	7051940	unknown	7049769	-
106481604	0	0	0	0	0	RNU1-8P	RNU1-8	106481604			chr1	HGNC:HGNC:48307	RNA, U1 small nuclear 8, pseudogene	7219524	pseudo	7219360	+
105376692	0	0	0	0	0	LOC105376692		105376692			chr1		uncharacterized LOC105376692	7240139	ncRNA	7235643	-
102725193	0	0	0	0	0	LOC102725193		102725193			chr1		uncharacterized LOC102725193	7389754	ncRNA	7388183	-
101928836	0	0	0	0	0	LOC101928836		101928836			chr1		uncharacterized LOC101928836	7442144	ncRNA	7440567	-
105376691	0	0	0	0	0	LOC105376691		105376691			chr1		uncharacterized LOC105376691	7508625	ncRNA	7503370	+
105376689	0	0	0	0	0	LOC105376689		105376689			chr1		uncharacterized LOC105376689	7704032	ncRNA	7693169	-
9341	4.25209	3.37127	3.83881	3.4607	2.67874	VAMP3	CEB	9341	ENSG00000049245	GO:0000149|GO:0001921|GO:0002479|GO:0005484|GO:0005515|GO:0005622|GO:0005829|GO:0005886|GO:0006461|GO:0006887|GO:0006904|GO:0006906|GO:0009986|GO:0016021|GO:0016192|GO:0016324|GO:0017075|GO:0017156|GO:0030054|GO:0030133|GO:0030136|GO:0030141|GO:0030665|GO:0030670|GO:0031201|GO:0032588|GO:0034446|GO:0035493|GO:0042147|GO:0043001|GO:0043005|GO:0043231|GO:0045202|GO:0048471|GO:0051024|GO:0055037|GO:…	chr1	MIM:603657|HGNC:HGNC:12644|Vega:OTTHUMG00000001225	vesicle associated membrane protein 3	7781432	protein-coding	7771269	+
8863	2.14518	0.911839	1.90195	1.01224	0.871387	PER3	FASPS3|GIG13	8863	ENSG00000049246	GO:0000122|GO:0005515|GO:0005634|GO:0005737|GO:0006351|GO:0019900|GO:0031625|GO:0032922|GO:0045187|GO:0050821	chr1	MIM:603427|HGNC:HGNC:8847|Vega:OTTHUMG00000001216	period circadian clock 3	7845180	protein-coding	7784429	+
10911	0	0	0	0	0	UTS2	PRO1068|U-II|UCN2|UII	10911	ENSG00000049247	GO:0001666|GO:0003105|GO:0005102|GO:0005179|GO:0005576|GO:0005615|GO:0005623|GO:0006936|GO:0007204|GO:0007268|GO:0008217|GO:0010459|GO:0010460|GO:0010763|GO:0010841|GO:0032224|GO:0032967|GO:0033574|GO:0035811|GO:0035814|GO:0042493|GO:0045597|GO:0045766|GO:0045776|GO:0045777|GO:0046005|GO:0046676|GO:0048146|GO:0097755	chr1	MIM:604097|HGNC:HGNC:12636|Vega:OTTHUMG00000001218	urotensin 2	7853491	protein-coding	7847612	-
3604	0	0.496802	0	0	0	TNFRSF9	4-1BB|CD137|CDw137|ILA	3604	ENSG00000049249	GO:0004872|GO:0005031|GO:0005615|GO:0005886|GO:0005887|GO:0006915|GO:0006954|GO:0006955|GO:0007275|GO:0008285|GO:0009897|GO:0019955|GO:0032496|GO:0033209|GO:0042127|GO:0042981|GO:0070207|GO:0097190|GO:2001180|GO:2001183	chr1	MIM:602250|HGNC:HGNC:11924|Vega:OTTHUMG00000001223	TNF receptor superfamily member 9	7943165	protein-coding	7915871	-
11315	7.69385	7.88799	7.35531	7.44687	7.86213	PARK7	DJ-1|DJ1|GATD2|HEL-S-67p	11315	ENSG00000116288	GO:0000785|GO:0001047|GO:0001933|GO:0002866|GO:0003690|GO:0003697|GO:0003713|GO:0003729|GO:0005102|GO:0005507|GO:0005515|GO:0005634|GO:0005737|GO:0005739|GO:0005747|GO:0005758|GO:0005759|GO:0005783|GO:0005829|GO:0005886|GO:0005913|GO:0006469|GO:0006508|GO:0006517|GO:0006914|GO:0006954|GO:0007005|GO:0007265|GO:0007338|GO:0008134|GO:0008233|GO:0008344|GO:0009438|GO:0010273|GO:0010628|GO:0010629|GO:…	chr1	MIM:602533|HGNC:HGNC:16369|Vega:OTTHUMG00000001210	Parkinsonism associated deglycase	7985282	protein-coding	7961654	+
54206	3.75424	3.15977	2.90196	3.87022	2.87139	ERRFI1	GENE-33|MIG-6|MIG6|RALT	54206	ENSG00000116285	GO:0005096|GO:0005515|GO:0005634|GO:0005737|GO:0005829|GO:0006950|GO:0007175|GO:0017124|GO:0019901|GO:0031234|GO:0031267|GO:0031953|GO:0032691|GO:0032869|GO:0032966|GO:0036120|GO:0042536|GO:0043547|GO:0043589|GO:0045616|GO:0048286|GO:0060426|GO:0060428|GO:0061469|GO:0070373|GO:0071364|GO:0071474|GO:0071549|GO:1903243	chr1	MIM:608069|HGNC:HGNC:18185|Vega:OTTHUMG00000001221	ERBB receptor feedback inhibitor 1	8026333	protein-coding	8011719	-
390993	0	0	0	0	0	RPL7AP18	RPL7A_1_5	390993			chr1	HGNC:HGNC:35613	ribosomal protein L7a pseudogene 18	8058487	pseudo	8057181	-
107984914	0	0	0	0	0	LOC107984914		107984914			chr1		uncharacterized LOC107984914	8122453	ncRNA	8077123	+
107984915	0	0	0	0	0	LOC107984915		107984915			chr1		uncharacterized LOC107984915	8147644	ncRNA	8129155	-
100129776	0	0	0	0	0	LOC100129776		100129776			chr1		eukaryotic translation initiation factor 2 subunit gamma pseudogene	8192773	pseudo	8189826	+
106481952	0	0	0	0	0	RNU1-7P	RNU1-7	106481952			chr1	HGNC:HGNC:48306	RNA, U1 small nuclear 7, pseudogene	8206597	pseudo	8206434	-
102724539	0	0	0	0	0	LINC01714		102724539	ENSG00000227634		chr1	HGNC:HGNC:52501	long intergenic non-protein coding RNA 1714	8215208	ncRNA	8208672	+
105376695	0	0	0	0	0	LOC105376695		105376695			chr1		uncharacterized LOC105376695	8248644	ncRNA	8240090	+
106480004	0	0	0	0	0	RNU6-991P		106480004			chr1	HGNC:HGNC:47954	RNA, U6 small nuclear 991, pseudogene	8292263	pseudo	8292157	-
50651	0	0.882004	0.27577	0.981864	0	SLC45A1	DNB5	50651	ENSG00000162426	GO:0008643|GO:0015293|GO:0016021|GO:0055085	chr1	MIM:605763|HGNC:HGNC:17939|Vega:OTTHUMG00000000503	solute carrier family 45 member 1	8344167	protein-coding	8318085	+
473	7.04178	6.95096	7.0165	6.89575	7.01127	RERE	ARG|ARP|ATN1L|DNB1|NEDBEH	473	ENSG00000142599	GO:0000118|GO:0000122|GO:0001105|GO:0001106|GO:0003682|GO:0003700|GO:0005515|GO:0005634|GO:0006338|GO:0006366|GO:0006607|GO:0008267|GO:0008270|GO:0021691|GO:0021930|GO:0021942|GO:0043565|GO:0045944|GO:0048755|GO:0048813	chr1	MIM:605226|HGNC:HGNC:9965|Vega:OTTHUMG00000001765	arginine-glutamic acid dipeptide repeats	8817640	protein-coding	8352404	-
102724552	0	0	0	0	0	LOC102724552		102724552			chr1		uncharacterized LOC102724552	8435016	ncRNA	8424645	+
106632271	0	0	0	0	0	SNORD128	ZL43	106632271			chr1	HGNC:HGNC:50409	small nucleolar RNA, C/D box 128	8494913	snoRNA	8494800	-
100270823	0	0	0	0	0	RPL7P11	RPL7_1_6	100270823			chr1	HGNC:HGNC:35667	ribosomal protein L7 pseudogene 11	8751091	pseudo	8750410	+
644896	0	0	0	0	0	RPL7P7	RPL7_1_7	644896			chr1	HGNC:HGNC:36895	ribosomal protein L7 pseudogene 7	8786951	pseudo	8786129	-
100128662	0	0	0	0	0	RPL27P3		100128662			chr1		ribosomal protein L27 pseudogene	8799557	pseudo	8798438	+
100131143	0	0	0	0	0	RPL23AP19	RPL23A_2_8	100131143			chr1	HGNC:HGNC:36708	ribosomal protein L23a pseudogene 19	8831378	pseudo	8831007	+
2023	9.57392	9.56634	10.1779	9.8323	9.50147	ENO1	ENO1L1|HEL-S-17|MPB1|NNE|PPH	2023	ENSG00000074800	GO:0000015|GO:0000122|GO:0000287|GO:0001078|GO:0003677|GO:0003723|GO:0004634|GO:0005515|GO:0005615|GO:0005634|GO:0005737|GO:0005829|GO:0005886|GO:0006094|GO:0006351|GO:0009615|GO:0009986|GO:0010756|GO:0016020|GO:0030308|GO:0031430|GO:0042803|GO:0045296|GO:0045892|GO:0045933|GO:0051020|GO:0061621|GO:0070062|GO:0099738|GO:1903298|GO:2001171	chr1	MIM:172430|HGNC:HGNC:3350|Vega:OTTHUMG00000001773	enolase 1	8879092	protein-coding	8861000	-
102465436	0	0	0	0	0	MIR6728	hsa-mir-6728	102465436	ENSG00000274258		chr1	HGNC:HGNC:49961|miRBase:MI0022573	microRNA 6728	8866590	ncRNA	8866502	-
100505975	0	0	0	0	0.871387	ENO1-AS1		100505975	ENSG00000230679		chr1	HGNC:HGNC:40214	ENO1 antisense RNA 1	8879884	ncRNA	8878835	+
106481275	0	0	0	0	0	RNU6-304P		106481275			chr1	HGNC:HGNC:47267	RNA, U6 small nuclear 304, pseudogene	8883533	pseudo	8883427	-
100113373	0	0	0	0	0	HMGN2P17		100113373			chr1	HGNC:HGNC:39381	high mobility group nucleosomal binding domain 2 pseudogene 17	8894603	pseudo	8893411	+
765	0	0	0	0	0	CA6	CA-VI|GUSTIN	765	ENSG00000131686	GO:0001580|GO:0004089|GO:0005576|GO:0005615|GO:0005829|GO:0006730|GO:0008270|GO:0015701|GO:0070062	chr1	MIM:114780|HGNC:HGNC:1380|Vega:OTTHUMG00000001763	carbonic anhydrase 6	8975089	protein-coding	8945834	+
106480377	0	0	0	0	0	RN7SL451P		106480377			chr1	HGNC:HGNC:46467	RNA, 7SL, cytoplasmic 451, pseudogene	8979874	pseudo	8979576	-
155184	0	0	0	0	0	SLC2A7	GLUT7	155184	ENSG00000197241	GO:0005886|GO:0016021|GO:0034219|GO:0051119	chr1	MIM:610371|HGNC:HGNC:13445|Vega:OTTHUMG00000057499	solute carrier family 2 member 7	9026345	protein-coding	9003300	-
6518	0	0	0	0	0	SLC2A5	GLUT-5|GLUT5	6518	ENSG00000142583	GO:0003044|GO:0005353|GO:0005355|GO:0005886|GO:0005887|GO:0005975|GO:0008645|GO:0009750|GO:0015755|GO:0015758|GO:0016324|GO:0035579|GO:0042383|GO:0043312|GO:0070061|GO:0070062|GO:0071332|GO:1904659|GO:1990539	chr1	MIM:138230|HGNC:HGNC:11010|Vega:OTTHUMG00000001771	solute carrier family 2 member 5	9072227	protein-coding	9036946	-
107984916	0	0	0	0	0	LOC107984916		107984916			chr1		uncharacterized LOC107984916	9102986	ncRNA	9100305	-
80045	0	0	0	0	0	GPR157		80045	ENSG00000180758	GO:0004930|GO:0007166|GO:0007186|GO:0016021|GO:0048512|GO:0051482|GO:0060019|GO:0060170	chr1	HGNC:HGNC:23687|Vega:OTTHUMG00000001758	G protein-coupled receptor 157	9129170	protein-coding	9104417	-
106614088	4.50049	4.66673	6.21778	5.11963	5.44842	MIR34AHG		106614088	ENSG00000228526		chr1	HGNC:HGNC:51913	MIR34A host gene	9182338	ncRNA	9148011	-
407040	0	0	0	0	0	MIR34A	MIRN34A|miRNA34A|mir-34|mir-34a	407040	ENSG00000284357		chr1	MIM:611172|HGNC:HGNC:31635|miRBase:MI0000268	microRNA 34a	9151777	ncRNA	9151668	-
102724571	0	1.22186	2.31699	0.0122377	0.871387	LINC01759		102724571	ENSG00000234546		chr1	HGNC:HGNC:52548	long intergenic non-protein coding RNA 1759	9192085	ncRNA	9182204	+
9563	2.38501	2.91184	4.48692	3.91913	3.57183	H6PD	CORTRD1|G6PDH|GDH	9563	ENSG00000049239	GO:0004345|GO:0005788|GO:0006006|GO:0006098|GO:0017057|GO:0047936|GO:0050661|GO:0055114	chr1	MIM:138090|HGNC:HGNC:4795|Vega:OTTHUMG00000001768	hexose-6-phosphate dehydrogenase/glucose 1-dehydrogenase	9271335	protein-coding	9234804	+
80176	1.80005	0	0.316992	1.5972	0	SPSB1	SSB-1|SSB1	80176	ENSG00000171621	GO:0000209|GO:0004842|GO:0005515|GO:0005829|GO:0035556|GO:0043687	chr1	MIM:611657|HGNC:HGNC:30628|Vega:OTTHUMG00000001279	splA/ryanodine receptor domain and SOCS box containing 1	9369531	protein-coding	9292882	+
100506022	0	0	0	0	0	LOC100506022		100506022			chr1		uncharacterized LOC100506022	9428996	ncRNA	9425094	-
100873279	0	0	0	0	0	RNA5SP40	RN5S40	100873279			chr1	HGNC:HGNC:42816	RNA, 5S ribosomal pseudogene 40	9437778	pseudo	9437669	-
84275	4.2919	4.88912	4.07188	4.33417	3.95326	SLC25A33	BMSC-MCP|PNC1	84275	ENSG00000171612	GO:0000002|GO:0002082|GO:0005743|GO:0006390|GO:0006864|GO:0007005|GO:0008284|GO:0015218|GO:0016021|GO:0030307|GO:0031930|GO:0031966|GO:0032869|GO:0034551|GO:0051881|GO:0071156|GO:1903426|GO:1990314|GO:1990519	chr1	MIM:610816|HGNC:HGNC:29681|Vega:OTTHUMG00000001322	solute carrier family 25 member 33	9582773	protein-coding	9539469	+
642740	0	0	0	0	0	RPL9P11	RPL9_1_9	642740			chr1	HGNC:HGNC:35621	ribosomal protein L9 pseudogene 11	9577081	pseudo	9576405	+
199953	5.0095	5.25145	4.63892	4.76713	4.57183	TMEM201	Ima1|NET5|SAMP1	199953	ENSG00000188807	GO:0000922|GO:0005521|GO:0005637|GO:0005737|GO:0007097|GO:0010761|GO:0016021|GO:0051015	chr1	HGNC:HGNC:33719|Vega:OTTHUMG00000057457	transmembrane protein 201	9614877	protein-coding	9588874	+
107985734	0	0	0	0	0	LOC107985734		107985734			chr1		uncharacterized LOC107985734	9622295	protein-coding	9614641	+
105376712	0	0	0	0	0	LOC105376712		105376712			chr1		uncharacterized LOC105376712	9629428	ncRNA	9628447	-
5293	4.4974	4.15977	4.96085	4.91913	4.2637	PIK3CD	APDS|IMD14|P110DELTA|PI3K|p110D	5293	ENSG00000171608	GO:0001779|GO:0001816|GO:0002250|GO:0002551|GO:0002679|GO:0005515|GO:0005524|GO:0005829|GO:0005886|GO:0005942|GO:0006468|GO:0006661|GO:0006954|GO:0007165|GO:0007411|GO:0010628|GO:0010818|GO:0014065|GO:0014066|GO:0016301|GO:0016303|GO:0016310|GO:0030101|GO:0030217|GO:0030335|GO:0030593|GO:0033031|GO:0035004|GO:0035005|GO:0035747|GO:0035754|GO:0036092|GO:0042110|GO:0042113|GO:0042629|GO:0043303|GO:…	chr1	MIM:602839|HGNC:HGNC:8977|Vega:OTTHUMG00000001450	phosphatidylinositol-4,5-bisphosphate 3-kinase catalytic subunit delta	9728922	protein-coding	9651731	+
644997	0	0	0	0	0	PIK3CD-AS1	C1orf200	644997	ENSG00000179840		chr1	HGNC:HGNC:32346	PIK3CD antisense RNA 1	9654586	ncRNA	9652610	-
100270883	0	0	0	0	0	RPL26P7	RPL26_1_10	100270883			chr1	HGNC:HGNC:37030	ribosomal protein L26 pseudogene 7	9662628	pseudo	9662288	-
101929074	2.6074	0	2.58403	2.16893	0.871387	PIK3CD-AS2		101929074	ENSG00000231789		chr1	HGNC:HGNC:51334	PIK3CD antisense RNA 2	9687574	ncRNA	9672426	-
22883	5.82226	6.197	6.5437	6.5135	5.75403	CLSTN1	ALC-ALPHA|CDHR12|CST-1|CSTN1|PIK3CD|XB31alpha|alcalpha1|alcalpha2	22883	ENSG00000171603	GO:0000139|GO:0001540|GO:0001558|GO:0005509|GO:0005515|GO:0005615|GO:0005634|GO:0005789|GO:0007155|GO:0007156|GO:0009986|GO:0014069|GO:0016021|GO:0019894|GO:0030054|GO:0042988|GO:0042995|GO:0045211|GO:0050806|GO:0051965|GO:0070062	chr1	MIM:611321|HGNC:HGNC:17447|Vega:OTTHUMG00000001451	calsyntenin 1	9824526	protein-coding	9729021	-
106480302	0	0	0	0	0	MZT1P1		106480302			chr1	HGNC:HGNC:50605	mitotic spindle organizing protein 1 pseudogene 1	9781240	pseudo	9780822	+
56998	5.97995	5.78186	5.31699	6.00092	5.72937	CTNNBIP1	ICAT	56998	ENSG00000178585	GO:0001658|GO:0002528|GO:0005515|GO:0005634|GO:0005654|GO:0005737|GO:0005829|GO:0008013|GO:0009952|GO:0016055|GO:0030178|GO:0030877|GO:0032091|GO:0043392|GO:0043433|GO:0045657|GO:0045669|GO:0048662|GO:0060633|GO:0070016|GO:0072201	chr1	MIM:607758|HGNC:HGNC:16913|Vega:OTTHUMG00000001796	catenin beta interacting protein 1	9910258	protein-coding	9848276	-
105376717	0	0	0	0	0	LOC105376717		105376717			chr1		uncharacterized LOC105376717	9855490	ncRNA	9850773	+
84328	5.0095	4.79448	4.34674	3.91458	4.82558	LZIC		84328	ENSG00000162441	GO:0008013|GO:0010212	chr1	MIM:610458|HGNC:HGNC:17497|Vega:OTTHUMG00000001804	leucine zipper and CTNNBIP1 domain containing	9943427	protein-coding	9922113	-
64802	2.38501	1.90937	3.76527	0.334166	3.62627	NMNAT1	LCA9|NMNAT|PNAT1	64802	ENSG00000173614	GO:0000309|GO:0004515|GO:0005515|GO:0005524|GO:0005634|GO:0005654|GO:0009435|GO:0009611|GO:0016604|GO:0019674|GO:0034628|GO:0042802|GO:1990966	chr1	MIM:608700|HGNC:HGNC:17877|Vega:OTTHUMG00000001799	nicotinamide nucleotide adenylyltransferase 1	9985498	protein-coding	9942923	+
106480915	0	0	0	0	0	RN7SKP269		106480915			chr1	HGNC:HGNC:45993	RNA, 7SK small nuclear pseudogene 269	9947562	pseudo	9947318	+
100847055	0	0	0	0	0	MIR5697		100847055	ENSG00000265521		chr1	HGNC:HGNC:43509|miRBase:MI0019304	microRNA 5697	9967458	ncRNA	9967381	+
116362	0.800045	0	1.31699	1.01224	0.871387	RBP7	CRABP4|CRBP4|CRBPIV	116362	ENSG00000162444	GO:0005215|GO:0005515|GO:0005737|GO:0006810|GO:0016918|GO:0019841	chr1	MIM:608604|HGNC:HGNC:30316|Vega:OTTHUMG00000001798	retinol binding protein 7	10016020	protein-coding	9997197	+
10277	4.90996	4.61228	4.56492	5.22169	5.00067	UBE4B	E4|HDNB1|UBOX3|UFD2|UFD2A	10277	ENSG00000130939	GO:0000151|GO:0000209|GO:0003222|GO:0005524|GO:0005634|GO:0005737|GO:0006513|GO:0008626|GO:0009411|GO:0019899|GO:0030433|GO:0031175|GO:0034450|GO:0042787|GO:0043161|GO:0051117|GO:0051865	chr1	MIM:613565|HGNC:HGNC:12500|Vega:OTTHUMG00000001797	ubiquitination factor E4B	10181238	protein-coding	10032983	+
100270877	0	0	0	0	0	RPL21P21	RPL21_1_11	100270877			chr1	HGNC:HGNC:35728	ribosomal protein L21 pseudogene 21	10054782	pseudo	10054440	-
100420660	0	0	0	0	0	PGAM1P11		100420660			chr1	HGNC:HGNC:42464	phosphoglycerate mutase 1 pseudogene 11	10059654	pseudo	10058673	+
106479932	0	0	0	0	0	RNU6-828P		106479932			chr1	HGNC:HGNC:47791	RNA, U6 small nuclear 828, pseudogene	10163374	pseudo	10163268	+
23095	6.50108	6.70346	6.93009	7.01753	6.8009	KIF1B	CMT2|CMT2A|CMT2A1|HMSNII|KLP|NBLST1	23095	ENSG00000054523	GO:0003777|GO:0005515|GO:0005524|GO:0005739|GO:0005871|GO:0005874|GO:0005875|GO:0006915|GO:0007018|GO:0007270|GO:0007274|GO:0008017|GO:0008089|GO:0010628|GO:0016887|GO:0019894|GO:0019900|GO:0030659|GO:0030705|GO:0031410|GO:0032418|GO:0043005|GO:0047497|GO:0097110|GO:1904115|GO:1904647|GO:1990090|GO:1990778|GO:1990939	chr1	MIM:605995|HGNC:HGNC:16636|Vega:OTTHUMG00000001817	kinesin family member 1B	10381603	protein-coding	10210706	+
100422970	0	0	0	0	0	MIR1273D		100422970	ENSG00000264881		chr1	HGNC:HGNC:38375|miRBase:MI0014254	microRNA 1273d	10227803	ncRNA	10227718	+
106478920	0	0	0	0	0	RNU6-37P	RNU6-37	106478920			chr1	HGNC:HGNC:34281	RNA, U6 small nuclear 37, pseudogene	10299070	pseudo	10298966	+
107048981	0	0	0	0	0	RN7SL731P		107048981			chr1	HGNC:HGNC:46747	RNA, 7SL, cytoplasmic 731, pseudogene	10306757	pseudo	10306465	+
105376725	0	0	0	0	0	LOC105376725		105376725			chr1		uncharacterized LOC105376725	10366610	ncRNA	10357983	-
5226	6.95908	7.08176	7.13717	7.03461	6.75336	PGD	6PGD	5226	ENSG00000142657	GO:0004616|GO:0005634|GO:0005829|GO:0006098|GO:0009051|GO:0019322|GO:0019521|GO:0055114|GO:0070062	chr1	MIM:172200|HGNC:HGNC:8891|Vega:OTTHUMG00000001905	phosphogluconate dehydrogenase	10420511	protein-coding	10398992	+
100526739	2.25948	2.91184	2.16041	2.47167	2.45635	CENPS-CORT	APITD1-CORT	100526739	ENSG00000251503		chr1	HGNC:HGNC:38843|Vega:OTTHUMG00000162436	CENPS-CORT readthrough	10452003	protein-coding	10430102	+
378708	5.1576	4.88912	3.26808	4.89488	5.21124	CENPS	APITD1|CENP-S|FAAP16|MHF1	378708	ENSG00000175279	GO:0000712|GO:0000777|GO:0003677|GO:0003682|GO:0003690|GO:0005515|GO:0005654|GO:0005829|GO:0006281|GO:0006312|GO:0006974|GO:0007062|GO:0031297|GO:0031398|GO:0034080|GO:0036297|GO:0043240|GO:0046982|GO:0051301|GO:0051382|GO:0071821	chr1	MIM:609130|HGNC:HGNC:23163|Vega:OTTHUMG00000059085	centromere protein S	10442815	protein-coding	10430102	+
1325	0.385008	1.23377	1.20862	0.0122377	1.67874	CORT	CST-14|CST-17|CST-29	1325	ENSG00000241563	GO:0000712|GO:0001664|GO:0003682|GO:0003690|GO:0005184|GO:0005576|GO:0005615|GO:0006312|GO:0007193|GO:0007268|GO:0031297|GO:0036297|GO:0043240|GO:0071821	chr1	MIM:602784|HGNC:HGNC:2257|Vega:OTTHUMG00000001906	cortistatin	10452003	protein-coding	10449719	+
1676	7.3926	7.79761	7.88241	7.22548	7.67998	DFFA	DFF-45|DFF1|ICAD	1676	ENSG00000160049	GO:0000790|GO:0005515|GO:0005634|GO:0005654|GO:0005811|GO:0005829|GO:0005886|GO:0006309|GO:0019904|GO:0032076|GO:0043065|GO:0044183|GO:0060703|GO:0061077|GO:0070242|GO:1900118|GO:1902511	chr1	MIM:601882|HGNC:HGNC:2772|Vega:OTTHUMG00000001909	DNA fragmentation factor subunit alpha	10472556	protein-coding	10460546	-
5195	2.96997	3.23377	2.89856	2.33417	1.87139	PEX14	NAPP2|PBD13A|Pex14p|dJ734G22.2	5195	ENSG00000142655	GO:0001650|GO:0003714|GO:0005102|GO:0005515|GO:0005622|GO:0005634|GO:0005777|GO:0005778|GO:0006461|GO:0007031|GO:0008017|GO:0016020|GO:0016021|GO:0016558|GO:0016561|GO:0032091|GO:0034453|GO:0036250|GO:0043234|GO:0043433|GO:0044721|GO:0045892|GO:0047485|GO:0048487|GO:0051260|GO:1901094|GO:1990429	chr1	MIM:601791|HGNC:HGNC:8856|Vega:OTTHUMG00000001908	peroxisomal biogenesis factor 14	10630761	protein-coding	10474946	+
106481089	0	0	0	0	0	RN7SL614P		106481089			chr1	HGNC:HGNC:46630	RNA, 7SL, cytoplasmic 614, pseudogene	10617115	pseudo	10616836	+
54897	0.452361	0.842892	2.17873	1.25102	1.77566	CASZ1	CAS11|CST|SRG|ZNF693|dJ734G22.1	54897	ENSG00000130940	GO:0003677|GO:0005654|GO:0005829|GO:0006351|GO:0043231|GO:0045664|GO:0045893|GO:0046872	chr1	MIM:609895|HGNC:HGNC:26002|Vega:OTTHUMG00000002035	castor zinc finger 1	10796676	protein-coding	10636606	-
105376733	0	0	0	0	0	LOC105376733		105376733			chr1		uncharacterized LOC105376733	10815658	ncRNA	10809018	-
106480259	0	0	0	0	0	HSPE1P24		106480259			chr1	HGNC:HGNC:49343	heat shock protein family E (Hsp10) member 1 pseudogene 24	10895998	pseudo	10895761	+
105376735	0	0	0	0	0	LOC105376735		105376735			chr1		uncharacterized LOC105376735	10918697	ncRNA	10913618	-
148345	0	0	0	0	0	C1orf127		148345	ENSG00000175262		chr1	HGNC:HGNC:26730|Vega:OTTHUMG00000002032	chromosome 1 open reading frame 127	10982037	protein-coding	10946473	-
390996	0	0	0	0	0	CFL1P6	CFLP6	390996			chr1	HGNC:HGNC:34545	cofilin 1 pseudogene 6	10991829	pseudo	10989810	-
23435	8.17547	8.09009	7.4142	7.60803	7.67619	TARDBP	ALS10|TDP-43	23435	ENSG00000120948	GO:0001205|GO:0001933|GO:0003690|GO:0003700|GO:0003723|GO:0003730|GO:0005515|GO:0005634|GO:0005654|GO:0005726|GO:0005737|GO:0006366|GO:0006397|GO:0008380|GO:0010629|GO:0016607|GO:0030264|GO:0032024|GO:0034976|GO:0035061|GO:0042802|GO:0043922|GO:0045944|GO:0051726|GO:0070935|GO:0071765	chr1	MIM:605078|HGNC:HGNC:11571|Vega:OTTHUMG00000002120	TAR DNA binding protein	11025492	protein-coding	11012622	+
10747	0	0	0	0	0	MASP2	MAP19|MASP-2|MASP1P1|sMAP	10747	ENSG00000009724	GO:0001855|GO:0001867|GO:0004252|GO:0005509|GO:0005515|GO:0005576|GO:0005615|GO:0006508|GO:0006956|GO:0006958|GO:0008233|GO:0048306|GO:0070062	chr1	MIM:605102|HGNC:HGNC:6902|Vega:OTTHUMG00000002121	mannan binding lectin serine peptidase 2	11047239	protein-coding	11026523	-
6723	5.96415	6.84349	6.16638	5.99667	6.60284	SRM	PAPT|SPDSY|SPS1|SRML1	6723	ENSG00000116649	GO:0004766|GO:0005515|GO:0005829|GO:0006595|GO:0008295|GO:0042802|GO:0042803	chr1	MIM:182891|HGNC:HGNC:11296|Vega:OTTHUMG00000002119	spermidine synthase	11060034	protein-coding	11054592	-
5394	6.70091	6.9474	6.64791	6.73334	6.57126	EXOSC10	PM-Scl|PM/Scl-100|PMSCL|PMSCL2|RRP6|Rrp6p|p2|p3|p4	5394	ENSG00000171824	GO:0000166|GO:0000175|GO:0000176|GO:0000178|GO:0000184|GO:0000460|GO:0000956|GO:0003723|GO:0004532|GO:0005515|GO:0005634|GO:0005654|GO:0005730|GO:0005737|GO:0005829|GO:0006364|GO:0009048|GO:0016020|GO:0032211|GO:0035327|GO:0070034|GO:0071028|GO:0071034|GO:0071035|GO:0071044|GO:0071048|GO:0090503|GO:1904872	chr1	MIM:605960|HGNC:HGNC:9138|Vega:OTTHUMG00000002123	exosome component 10	11099910	protein-coding	11066613	-
105376736	1.80005	1.4968	0.316992	0	0.871387	LOC105376736		105376736	ENSG00000230337		chr1		uncharacterized LOC105376736	11102106	ncRNA	11099675	+
2475	5.69579	5.77224	5.45898	5.39711	5.6556	MTOR	FRAP|FRAP1|FRAP2|RAFT1|RAPT1|SKS	2475	ENSG00000198793	GO:0000139|GO:0001030|GO:0001031|GO:0001032|GO:0001156|GO:0001933|GO:0001934|GO:0001938|GO:0003007|GO:0003179|GO:0004672|GO:0004674|GO:0005515|GO:0005524|GO:0005654|GO:0005737|GO:0005741|GO:0005764|GO:0005765|GO:0005789|GO:0005829|GO:0005942|GO:0005979|GO:0006112|GO:0006207|GO:0006468|GO:0006950|GO:0007050|GO:0007165|GO:0007281|GO:0007420|GO:0007569|GO:0007584|GO:0007616|GO:0008361|GO:0008542|GO:…	chr1	MIM:601231|HGNC:HGNC:3942|Vega:OTTHUMG00000002001	mechanistic target of rapamycin	11262551	protein-coding	11106531	-
100873935	0	0	0	0	0	MTOR-AS1		100873935	ENSG00000225602		chr1	HGNC:HGNC:40242	MTOR antisense RNA 1	11149538	ncRNA	11143898	+
106479804	0	0	0	0	0	RNU6-537P		106479804			chr1	HGNC:HGNC:47500	RNA, U6 small nuclear 537, pseudogene	11152413	pseudo	11152350	+
10218	0	0	0	0	0	ANGPTL7	AngX|CDT6|dJ647M16.1	10218	ENSG00000171819	GO:0005515|GO:0005576|GO:0006979	chr1	HGNC:HGNC:24078|Vega:OTTHUMG00000002002	angiopoietin like 7	11195981	protein-coding	11189289	+
106479696	0	0	0	0	0	RNU6-291P		106479696			chr1	HGNC:HGNC:47254	RNA, U6 small nuclear 291, pseudogene	11226360	pseudo	11226254	+
100270891	0	0	0	0	0	RPL39P6	RPL39_1_12	100270891			chr1	HGNC:HGNC:35803	ribosomal protein L39 pseudogene 6	11233310	pseudo	11232910	+
29914	5.6074	5.8406	5.4141	5.07617	5.56797	UBIAD1	SCCD|TERE1	29914	ENSG00000120942	GO:0004659|GO:0005515|GO:0005634|GO:0005737|GO:0005783|GO:0005789|GO:0006744|GO:0009234|GO:0016020|GO:0016209|GO:0030173|GO:0031966|GO:0032194|GO:0042371|GO:0042373|GO:0098869	chr1	MIM:611632|HGNC:HGNC:30791|Vega:OTTHUMG00000002075	UbiA prenyltransferase domain containing 1	11299571	protein-coding	11273198	+
100421341	0	0	0	0	0	UBE2V2P3		100421341			chr1	HGNC:HGNC:44891	ubiquitin conjugating enzyme E2 V2 pseudogene 3	11279275	pseudo	11278414	-
105376737	0	0	0	0	0	LOC105376737		105376737			chr1		uncharacterized LOC105376737	11317461	ncRNA	11311439	-
105376739	0	0	0	0	0	LOC105376739		105376739			chr1		uncharacterized LOC105376739	11364461	ncRNA	11357945	+
105376740	0	0	0	0	0	LOC105376740		105376740			chr1		uncharacterized LOC105376740	11377536	ncRNA	11371746	+
57540	3.25948	3.23377	4.01743	4.33417	3.45635	DISP3	PTCHD2	57540	ENSG00000204624	GO:0003674|GO:0005737|GO:0005783|GO:0005789|GO:0007224|GO:0008203|GO:0016021|GO:0030659|GO:0031965|GO:0032368|GO:0042632|GO:0045665|GO:0045834|GO:2000179	chr1	MIM:611251|HGNC:HGNC:29251|Vega:OTTHUMG00000002074	dispatched RND transporter family member 3	11537583	protein-coding	11479238	+
101929181	0	0	0	0	0	LINC01647		101929181	ENSG00000235643		chr1	HGNC:HGNC:52434	long intergenic non-protein coding RNA 1647	11613354	ncRNA	11609531	+
26232	5.35463	4.76982	6.90196	5.64159	5.37918	FBXO2	FBG1|FBX2|Fbs1|NFB42|OCP1	26232	ENSG00000116661	GO:0000209|GO:0001540|GO:0001948|GO:0004842|GO:0005515|GO:0005737|GO:0005783|GO:0005829|GO:0006464|GO:0006508|GO:0006516|GO:0008285|GO:0016567|GO:0019005|GO:0030246|GO:0030433|GO:0031090|GO:0031146|GO:0031396|GO:0043197|GO:0043687|GO:0070062	chr1	MIM:607112|HGNC:HGNC:13581|Vega:OTTHUMG00000002072	F-box protein 2	11654831	protein-coding	11648361	-
93611	2.19694	0	1.63892	2.47167	1.45635	FBXO44	FBG3|FBX30|FBX6A|Fbx44|Fbxo6a	93611	ENSG00000132879	GO:0000209|GO:0004842|GO:0005515|GO:0005829|GO:0019005|GO:0043687	chr1	MIM:609111|HGNC:HGNC:24847|Vega:OTTHUMG00000002071	F-box protein 44	11663327	protein-coding	11654375	+
26270	0.667408	0.81873	0	1.13871	0	FBXO6	FBG2|FBS2|FBX6|Fbx6b	26270	ENSG00000116663	GO:0000077|GO:0000209|GO:0001948|GO:0004842|GO:0005515|GO:0005737|GO:0005829|GO:0006281|GO:0006508|GO:0006516|GO:0006986|GO:0019005|GO:0030246|GO:0030433|GO:0031146|GO:0043687|GO:0044322|GO:0061630	chr1	MIM:605647|HGNC:HGNC:13585|Vega:OTTHUMG00000002229	F-box protein 6	11674352	protein-coding	11664093	+
10459	6.93447	6.90052	7.20557	6.58105	6.78943	MAD2L2	FANCV|MAD2B|POLZ2|REV7	10459	ENSG00000116670	GO:0000122|GO:0001102|GO:0001558|GO:0005515|GO:0005634|GO:0005654|GO:0005680|GO:0005730|GO:0005819|GO:0005829|GO:0006302|GO:0006351|GO:0007015|GO:0007094|GO:0008432|GO:0010719|GO:0010944|GO:0016035|GO:0033138|GO:0042177|GO:0042276|GO:0042772|GO:0043433|GO:0045893|GO:0051301|GO:0090090|GO:1904667|GO:2000048|GO:2000678	chr1	MIM:604094|HGNC:HGNC:6764|Vega:OTTHUMG00000002231	mitotic arrest deficient 2 like 2	11691621	protein-coding	11674480	-
374946	5.46657	5.81744	5.7286	5.50116	5.51332	DRAXIN	AGPA3119|C1orf187|UNQ3119|neucrin	374946	ENSG00000162490	GO:0005515|GO:0005576|GO:0007411|GO:0016055|GO:0021516|GO:0021528|GO:0030517|GO:0030900|GO:0043524|GO:0090090	chr1	MIM:612682|HGNC:HGNC:25054|Vega:OTTHUMG00000002227	dorsal inhibitory axon guidance protein	11720279	protein-coding	11691724	+
57085	3.50048	4.26939	4.31072	4.25911	4.4861	AGTRAP	ATRAP	57085	ENSG00000177674	GO:0000139|GO:0001666|GO:0004945|GO:0005515|GO:0005654|GO:0005789|GO:0005829|GO:0005886|GO:0005938|GO:0008217|GO:0016021|GO:0030659|GO:0038166|GO:0043231	chr1	MIM:608729|HGNC:HGNC:13539|Vega:OTTHUMG00000002230	angiotensin II receptor associated protein	11750771	protein-coding	11736085	+
101060126	0	0	0	0	0	LOC101060126		101060126			chr1		atrophin-1-like	11762321	pseudo	11761379	-
284498	0	0	0	0.0122377	0	C1orf167		284498	ENSG00000215910		chr1	HGNC:HGNC:25262|Vega:OTTHUMG00000002228	chromosome 1 open reading frame 167	11789585	protein-coding	11762193	+
102724659	0	0	0	0	0	LOC102724659		102724659	ENSG00000177553		chr1		uncharacterized LOC102724659	11779619	ncRNA	11777077	-
4524	4.41476	3.15977	3.63507	4.47167	2.95885	MTHFR		4524	ENSG00000177000	GO:0001666|GO:0004489|GO:0005829|GO:0006520|GO:0006555|GO:0008015|GO:0031060|GO:0032403|GO:0033274|GO:0035999|GO:0042493|GO:0043200|GO:0045202|GO:0046500|GO:0046655|GO:0050660|GO:0050661|GO:0050667|GO:0051593|GO:0055114|GO:0070555|GO:0070829|GO:0072341	chr1	MIM:607093|HGNC:HGNC:7436|Vega:OTTHUMG00000002277	methylenetetrahydrofolate reductase	11806103	protein-coding	11785730	-
1185	2.6074	2.23377	2.90196	3.01224	0.871387	CLCN6	CLC-6	1185	ENSG00000011021	GO:0005247|GO:0005524|GO:0005765|GO:0006821|GO:0006884|GO:0007165|GO:0009612|GO:0010008|GO:0015297|GO:0016021|GO:0034220|GO:1902476|GO:1903959	chr1	MIM:602726|HGNC:HGNC:2024|Vega:OTTHUMG00000002299	chloride voltage-gated channel 6	11843144	protein-coding	11806096	+
100379251	0	0	0	0	0	NPPA-AS1	NPPA-AS|NPPAAS	100379251			chr1	HGNC:HGNC:37635	NPPA antisense RNA 1	11847616	ncRNA	11840319	+
4878	0	0	0	0	0	NPPA	ANF|ANP|ATFB6|ATRST2|CDD|CDD-ANF|CDP|PND	4878	ENSG00000175206	GO:0001666|GO:0003085|GO:0005102|GO:0005184|GO:0005515|GO:0005576|GO:0005615|GO:0005634|GO:0006182|GO:0006367|GO:0006457|GO:0007168|GO:0007218|GO:0007565|GO:0008217|GO:0010460|GO:0014898|GO:0030308|GO:0032868|GO:0035994|GO:0042629|GO:0043234|GO:0044267|GO:0048471|GO:0050880|GO:0051428|GO:0060372|GO:0060452|GO:0061049|GO:0071260|GO:0071855|GO:1901841|GO:1902261|GO:1902514|GO:1903766|GO:1903779|GO:…	chr1	MIM:108780|HGNC:HGNC:7939|Vega:OTTHUMG00000002388	natriuretic peptide A	11847783	protein-coding	11845710	-
4879	0	0	0.316992	0.0122377	2.04131	NPPB	BNP	4879	ENSG00000120937	GO:0005102|GO:0005179|GO:0005515|GO:0005576|GO:0005615|GO:0006182|GO:0006457|GO:0007166|GO:0007168|GO:0007589|GO:0008217|GO:0008613|GO:0016525|GO:0030308|GO:0035810|GO:0035815|GO:0043114|GO:0043234|GO:0097746	chr1	MIM:600295|HGNC:HGNC:7940|Vega:OTTHUMG00000002389	natriuretic peptide B	11858935	protein-coding	11857464	-
390997	0	0	0	0	0	LOC390997		390997			chr1		SET binding factor 1 pseudogene	11880758	pseudo	11877769	+
26829	0	0	0	0	0	RNU5E-1	RNU5E|U5E	26829	ENSG00000199347		chr1	HGNC:HGNC:10215	RNA, U5E small nuclear 1	11908272	snRNA	11908154	+
100873829	0	0	0	0	0	RNU5E-4P		100873829			chr1	HGNC:HGNC:42513	RNA, U5E small nuclear 4, pseudogene	11909927	pseudo	11909808	-
90231	6.72387	6.90423	6.71715	6.82512	6.60431	KIAA2013		90231	ENSG00000116685	GO:0016020|GO:0016021	chr1	HGNC:HGNC:28513|Vega:OTTHUMG00000002391	KIAA2013	11926428	protein-coding	11919588	-
5351	4.84444	4.81873	6.24773	5.65609	5.08084	PLOD1	EDS6|LH|LH1|LLH|PLOD	5351	ENSG00000083444	GO:0001666|GO:0005506|GO:0005789|GO:0006464|GO:0006493|GO:0008475|GO:0008544|GO:0017185|GO:0030867|GO:0031418|GO:0033823|GO:0042803|GO:0046947|GO:0055114|GO:0070062	chr1	MIM:153454|HGNC:HGNC:9081|Vega:OTTHUMG00000002393	procollagen-lysine,2-oxoglutarate 5-dioxygenase 1	11975542	protein-coding	11934667	+
9927	5.63294	5.19724	4.70931	4.9658	5.33082	MFN2	CMT2A|CMT2A2|CMT2A2A|CMT2A2B|CPRP1|HMSN6A|HSG|MARF	9927	ENSG00000116688	GO:0001825|GO:0003924|GO:0005515|GO:0005525|GO:0005739|GO:0005741|GO:0005829|GO:0006626|GO:0006915|GO:0006986|GO:0007006|GO:0007050|GO:0007596|GO:0008053|GO:0015630|GO:0016021|GO:0016236|GO:0031306|GO:0031625|GO:0034497|GO:0046580|GO:0048593|GO:0048662|GO:0051646|GO:0061734	chr1	MIM:608507|HGNC:HGNC:16877|Vega:OTTHUMG00000002392	mitofusin 2	12013515	protein-coding	11980181	+
60672	4.04481	4.08176	4.01743	3.5972	3.4531	MIIP	IIP45	60672	ENSG00000116691	GO:0005515|GO:0010972|GO:0030336	chr1	MIM:608772|HGNC:HGNC:25715|Vega:OTTHUMG00000002439	migration and invasion inhibitory protein	12032049	protein-coding	12019242	+
102466982	0	0	0	0	0	MIR6729	hsa-mir-6729	102466982	ENSG00000276869		chr1	HGNC:HGNC:50103|miRBase:MI0022574	microRNA 6729	12029222	ncRNA	12029158	+
106481100	0	0	0	0	0	RN7SL649P		106481100			chr1	HGNC:HGNC:46665	RNA, 7SL, cytoplasmic 649, pseudogene	12037014	pseudo	12036740	-
943	1.75424	0.911839	0.316992	2.81959	3.45635	TNFRSF8	CD30|D1S166E|Ki-1	943	ENSG00000120949	GO:0004888|GO:0005031|GO:0005634|GO:0005737|GO:0005886|GO:0005887|GO:0006954|GO:0006955|GO:0007165|GO:0007411|GO:0008285|GO:0010977|GO:0032496|GO:0033209|GO:0042535|GO:0043005|GO:0043065|GO:0045556|GO:0048406|GO:0070062|GO:0071260|GO:0097190	chr1	MIM:153243|HGNC:HGNC:11923|Vega:OTTHUMG00000001827	TNF receptor superfamily member 8	12144207	protein-coding	12063377	+
106481426	0	0	0	0	0	RNU6-777P		106481426			chr1	HGNC:HGNC:47740	RNA, U6 small nuclear 777, pseudogene	12077984	pseudo	12077881	-
106480336	0	0	0	0	0	RPL23AP89		106480336			chr1	HGNC:HGNC:51623	ribosomal protein L23a pseudogene 89	12080547	pseudo	12080293	-
102465836	0	0	0	0	0	MIR7846	hsa-mir-7846	102465836	ENSG00000283789		chr1	HGNC:HGNC:50029|miRBase:MI0025516	microRNA 7846	12167038	ncRNA	12166943	+
7133	0.800045	0	1.31699	0	0	TNFRSF1B	CD120b|TBPII|TNF-R-II|TNF-R75|TNFBR|TNFR1B|TNFR2|TNFR80|p75|p75TNFR	7133	ENSG00000028137	GO:0005031|GO:0005515|GO:0005576|GO:0005634|GO:0005886|GO:0005887|GO:0006954|GO:0006955|GO:0007275|GO:0007568|GO:0008630|GO:0031625|GO:0033209|GO:0035579|GO:0042127|GO:0042981|GO:0043025|GO:0043196|GO:0043312|GO:0045121|GO:0048471|GO:0050728|GO:0050779|GO:0051044|GO:0071222|GO:0071363|GO:0097190|GO:0097191	chr1	MIM:191191|HGNC:HGNC:11917|Vega:OTTHUMG00000001829	TNF receptor superfamily member 1B	12209220	protein-coding	12167003	+
100616438	0	0	0	0	0	MIR4632		100616438	ENSG00000263676		chr1	HGNC:HGNC:41593|miRBase:MI0017259	microRNA 4632	12191773	ncRNA	12191713	+
107984917	0	0	0	0	0	LOC107984917		107984917			chr1		uncharacterized LOC107984917	12227610	ncRNA	12214242	+
390998	0	0	0	0	0	RPL10P17		390998			chr1	HGNC:HGNC:52348	ribosomal protein L10 pseudogene 17	12221101	pseudo	12220727	-
55187	4.95452	4.71919	4.63892	4.00848	4.22894	VPS13D		55187	ENSG00000048707	GO:0070062	chr1	MIM:608877|HGNC:HGNC:23595|Vega:OTTHUMG00000013155	vacuolar protein sorting 13 homolog D	12512046	protein-coding	12230039	+
677885	0	0	0	0	0	SNORA59A	ACA59	677885	ENSG00000239149		chr1	HGNC:HGNC:32653	small nucleolar RNA, H/ACA box 59A	12507397	snoRNA	12507246	+
105376744	0	0	0	0	0	LOC105376744		105376744			chr1		uncharacterized LOC105376744	12528881	ncRNA	12525256	+
9249	4.44223	4.52655	5.44413	4.76713	4.2637	DHRS3	DD83.1|RDH17|Rsdr1|SDR1|SDR16C1|retSDR1	9249	ENSG00000162496	GO:0000166|GO:0001523|GO:0003151|GO:0004745|GO:0005789|GO:0007601|GO:0009055|GO:0016021|GO:0030278|GO:0042572|GO:0042622|GO:0048387|GO:0052650|GO:0055114|GO:0060021|GO:0060349|GO:0060411	chr1	MIM:612830|HGNC:HGNC:17693|Vega:OTTHUMG00000001885	dehydrogenase/reductase 3	12617731	protein-coding	12567910	-
106479551	0	0	0	0	0	RNU6ATAC18P		106479551			chr1	HGNC:HGNC:46917	RNA, U6atac small nuclear 18, pseudogene	12570072	pseudo	12569972	-
102466722	0	0	0	0	0	MIR6730	hsa-mir-6730	102466722	ENSG00000276830		chr1	HGNC:HGNC:50222|miRBase:MI0022575	microRNA 6730	12579023	ncRNA	12578957	-
343066	0	0	0	0	0	AADACL4		343066	ENSG00000204518	GO:0009056|GO:0016021|GO:0016787|GO:0052689	chr1	HGNC:HGNC:32038|Vega:OTTHUMG00000001889	arylacetamide deacetylase like 4	12667086	protein-coding	12644547	+
126767	0	0	0	0	0	AADACL3		126767	ENSG00000188984	GO:0009056|GO:0016787	chr1	HGNC:HGNC:32037|Vega:OTTHUMG00000001887	arylacetamide deacetylase like 3	12728759	protein-coding	12716115	+
93190	0	0	0	0	0	C1orf158		93190	ENSG00000157330		chr1	HGNC:HGNC:28567|Vega:OTTHUMG00000001888	chromosome 1 open reading frame 158	12761169	protein-coding	12746186	+
390999	0	0	0	0	0	PRAMEF12		390999	ENSG00000116726	GO:0008284|GO:0043066|GO:0045596|GO:0045892	chr1	HGNC:HGNC:22125|Vega:OTTHUMG00000001927	PRAME family member 12	12777905	protein-coding	12774848	+
65121	0	0	0	0	0	PRAMEF1		65121	ENSG00000116721	GO:0008284|GO:0043066|GO:0045596|GO:0045892	chr1	HGNC:HGNC:28840|Vega:OTTHUMG00000001928	PRAME family member 1	12796628	protein-coding	12791397	+
105376745	0	0	0	0	0	LINC01784		105376745			chr1	HGNC:HGNC:52574	long intergenic non-protein coding RNA 1784	12823223	ncRNA	12822724	-
440560	0	0	0	0	0	PRAMEF11		440560	ENSG00000239810	GO:0008284|GO:0043066|GO:0045596|GO:0045892	chr1	HGNC:HGNC:14086|Vega:OTTHUMG00000001929	PRAME family member 11	12831410	protein-coding	12824760	-
441870	0	0	0	0	0	PRAMEF30P		441870			chr1	HGNC:HGNC:51892	PRAME family member 30, pseudogene	12841383	pseudo	12838470	-
343069	0	0	0	0	0	HNRNPCL1	HNRPCL1	343069	ENSG00000179172	GO:0003723|GO:0005634|GO:0030529	chr1	HGNC:HGNC:29295|Vega:OTTHUMG00000001931	heterogeneous nuclear ribonucleoprotein C-like 1	12848756	protein-coding	12847377	-
65122	0	0	0	0	0	PRAMEF2	DJ845O24.3	65122	ENSG00000120952	GO:0008284|GO:0043066|GO:0045596|GO:0045892	chr1	HGNC:HGNC:28841|Vega:OTTHUMG00000001986	PRAME family member 2	12861909	protein-coding	12857086	+
400735	0	0	0	0	0	PRAMEF4		400735	ENSG00000243073	GO:0008284|GO:0043066|GO:0045596|GO:0045892	chr1	HGNC:HGNC:31971|Vega:OTTHUMG00000001987	PRAME family member 4	12886201	protein-coding	12879212	-
343071	0	0	0	0	0	PRAMEF10		343071	ENSG00000187545	GO:0008284|GO:0043066|GO:0045596|GO:0045892	chr1	HGNC:HGNC:27997|Vega:OTTHUMG00000001981	PRAME family member 10	12898270	protein-coding	12892896	-
441871	0	0	0	0	0	PRAMEF7		441871	ENSG00000204510	GO:0008284|GO:0043066|GO:0045596|GO:0045892	chr1	HGNC:HGNC:28415	PRAME family member 7	12920480	protein-coding	12916647	+
106480037	0	0	0	0	0	RNU6-1072P		106480037			chr1	HGNC:HGNC:48035	RNA, U6 small nuclear 1072, pseudogene	12922659	pseudo	12922554	+
729356	0	0	0	0	0	PRAMEF29P		729356			chr1	HGNC:HGNC:51891	PRAME family member 29, pseudogene	12928882	pseudo	12926162	+
440561	0	0	0	0	0	PRAMEF6		440561	ENSG00000232423	GO:0008284|GO:0043066|GO:0045596|GO:0045892	chr1	HGNC:HGNC:30583|Vega:OTTHUMG00000001984	PRAME family member 6	12947580	protein-coding	12938472	-
102724742	0	0	0	0	0	PRAMEF28P	PRAMEF28	102724742			chr1	HGNC:HGNC:51890	PRAME family member 28, pseudogene	13032130	pseudo	13029364	+
101929983	0	0	0	0	0	PRAMEF27		101929983	ENSG00000274764	GO:0008284|GO:0043066|GO:0045596|GO:0045892	chr1	HGNC:HGNC:51234	PRAME family member 27	13053659	protein-coding	13049808	-
649330	0	0	0	0	0	HNRNPCL3	HNRNPCL2	649330	ENSG00000277058	GO:0003723|GO:0005634	chr1	HGNC:HGNC:51235	heterogeneous nuclear ribonucleoprotein C-like 3	13062237	protein-coding	13061232	+
441873	0	0	0	0	0	PRAMEF25		441873	ENSG00000229571	GO:0008284|GO:0043066|GO:0045596|GO:0045892	chr1	HGNC:HGNC:49179	PRAME family member 25	13078038	protein-coding	13073678	+
649324	0	0	0	0	0	PRAMEF34P		649324			chr1	HGNC:HGNC:51895	PRAME family member 34, pseudogene	13099717	pseudo	13094515	-
100419649	0	0	0	0	0	PRAMEF35P		100419649			chr1	HGNC:HGNC:51896	PRAME family member 35, pseudogene	13105689	pseudo	13104375	-
440563	0	0	0	0	0	HNRNPCL2	HNRNPCP5	440563	ENSG00000275774	GO:0003723|GO:0005634|GO:0030529	chr1	HGNC:HGNC:48813|Vega:OTTHUMG00000009503	heterogeneous nuclear ribonucleoprotein C-like 2	13116854	protein-coding	13115488	-
645354	0	0	0	0	0	PRAMEF36P		645354			chr1	HGNC:HGNC:51897	PRAME family member 36, pseudogene	13132274	pseudo	13127069	+
645359	0	0	0	0	0	PRAMEF26		645359	ENSG00000280267		chr1	HGNC:HGNC:49178|Vega:OTTHUMG00000009499	PRAME family member 26	13153111	protein-coding	13148905	-
101060301	0	0	0	0	0	HNRNPCL4		101060301	ENSG00000179412	GO:0003723|GO:0005634	chr1	HGNC:HGNC:51333|Vega:OTTHUMG00000189238	heterogeneous nuclear ribonucleoprotein C-like 4	13165482	protein-coding	13164555	-
343070	0	0	0	0	0	PRAMEF9		343070	ENSG00000204505	GO:0008284|GO:0043066|GO:0045596|GO:0045892	chr1	HGNC:HGNC:27996|Vega:OTTHUMG00000189239	PRAME family member 9	13179132	protein-coding	13175281	+
400736	0	0	0	0	0	PRAMEF13		400736	ENSG00000279169		chr1	HGNC:HGNC:13262	PRAME family member 13	13201409	protein-coding	13196188	-
391003	0	0	0	0	0	PRAMEF18		391003	ENSG00000279804		chr1	HGNC:HGNC:30693	PRAME family member 18	13226154	protein-coding	13222695	-
100129611	0	0	0	0	0	PRAMEF31P		100129611			chr1	HGNC:HGNC:51893	PRAME family member 31, pseudogene	13248814	pseudo	13245837	+
343068	0	0	0	0	0	PRAMEF5	PRAMEF23|PRAMEF5L	343068	ENSG00000270601	GO:0008284|GO:0043066|GO:0045596|GO:0045892	chr1	HGNC:HGNC:27995|Vega:OTTHUMG00000184604	PRAME family member 5	13263435	protein-coding	13254198	+
650236	0	0	0	0	0	PRAMEF32P		650236			chr1	HGNC:HGNC:51894	PRAME family member 32, pseudogene	13275627	pseudo	13272907	-
106479907	0	0	0	0	0	RNU6-771P	RNU6-1185P	106479907			chr1	HGNC:HGNC:47734	RNA, U6 small nuclear 771, pseudogene	13279231	pseudo	13279126	-
391002	0	0	0	0	0	PRAMEF8	PRAMEF24	391002	ENSG00000182330	GO:0008284|GO:0043066|GO:0045596|GO:0045892	chr1	HGNC:HGNC:24074|Vega:OTTHUMG00000008037	PRAME family member 8	13285137	protein-coding	13281304	-
645382	0	0	0	0	0	PRAMEF33	PRAMEF33P	645382	ENSG00000237700		chr1	HGNC:HGNC:49193	PRAME family member 33	13308907	protein-coding	13303539	+
653619	0	0	0	0	0	PRAMEF15		653619	ENSG00000204501	GO:0008284|GO:0043066|GO:0045596|GO:0045892	chr1	HGNC:HGNC:26764|Vega:OTTHUMG00000008035	PRAME family member 15	13322595	protein-coding	13315581	+
729528	0	0	0	0	0	PRAMEF14		729528	ENSG00000204481	GO:0008284|GO:0043066|GO:0045596|GO:0045892	chr1	HGNC:HGNC:13576|Vega:OTTHUMG00000007916	PRAME family member 14	13347134	protein-coding	13341892	-
645414	0	0	0	0	0	PRAMEF19	PRAMEF18	645414	ENSG00000204480	GO:0008284|GO:0043066|GO:0045596|GO:0045892	chr1	HGNC:HGNC:24908|Vega:OTTHUMG00000007919	PRAME family member 19	13371947	protein-coding	13368431	-
391004	0	0	0	0	0	PRAMEF17		391004	ENSG00000204479	GO:0008284|GO:0043066|GO:0045596|GO:0045892	chr1	HGNC:HGNC:29485|Vega:OTTHUMG00000007909	PRAME family member 17	13392629	protein-coding	13389632	+
645425	0	0	0	0	0	PRAMEF20	PRAMEF21	645425	ENSG00000204478	GO:0008284|GO:0043066|GO:0045596|GO:0045892	chr1	HGNC:HGNC:25224|Vega:OTTHUMG00000007911	PRAME family member 20	13421328	protein-coding	13410450	+
126755	0	0	0	0	0	LRRC38		126755	ENSG00000162494	GO:0005578|GO:0005615|GO:0005886|GO:0006811|GO:0007409|GO:0016021	chr1	MIM:615212|HGNC:HGNC:27005|Vega:OTTHUMG00000007918	leucine rich repeat containing 38	13513747	protein-coding	13474977	-
102724856	0	0	0	0	0	LOC102724856		102724856			chr1		uncharacterized LOC102724856	13493726	ncRNA	13486844	+
107984918	0	0	0	0	0	LOC107984918		107984918			chr1		uncharacterized LOC107984918	13517054	ncRNA	13513220	+
106481724	0	0	0	0	0	BRWD1P1		106481724			chr1	HGNC:HGNC:51528	bromodomain and WD repeat domain containing 1 pseudogene 1	13555694	pseudo	13555001	+
10630	5.94979	5.83868	6.76719	6.03461	5.22894	PDPN	AGGRUS|GP36|GP40|Gp38|HT1A-1|OTS8|PA2.26|T1A|T1A-2|T1A2|TI1A	10630	ENSG00000162493	GO:0000902|GO:0001726|GO:0001946|GO:0005102|GO:0005372|GO:0005515|GO:0005886|GO:0005887|GO:0006693|GO:0006833|GO:0006865|GO:0007165|GO:0008283|GO:0008360|GO:0008517|GO:0009897|GO:0015171|GO:0015250|GO:0015884|GO:0016337|GO:0030027|GO:0030168|GO:0030175|GO:0030324|GO:0031258|GO:0031527|GO:0031528|GO:0032587|GO:0048286|GO:0051272|GO:2000045	chr1	MIM:608863|HGNC:HGNC:29602|Vega:OTTHUMG00000007912	podoplanin	13617957	protein-coding	13583757	+
107984919	0	0	0	0	0	LOC107984919		107984919			chr1		uncharacterized LOC107984919	13642847	ncRNA	13623126	+
100873280	0	0	0	0	0	RNA5SP41	RN5S41	100873280			chr1	HGNC:HGNC:42817	RNA, 5S ribosomal pseudogene 41	13623284	pseudo	13623184	-
105378612	0	0	0	0	0	LOC105378612		105378612			chr1		uncharacterized LOC105378612	13674718	ncRNA	13670194	+
105376756	0	0	0	0	0	LOC105376756		105376756			chr1		uncharacterized LOC105376756	13691892	ncRNA	13687103	-
7799	4.50049	3.91184	4.73203	4.14152	3.87139	PRDM2	HUMHOXY1|KMT8|KMT8A|MTB-ZF|RIZ|RIZ1|RIZ2	7799	ENSG00000116731	GO:0000977|GO:0001228|GO:0003700|GO:0005634|GO:0005794|GO:0006355|GO:0006366|GO:0008270|GO:0008340|GO:0018024|GO:0034968|GO:0045944	chr1	MIM:601196|HGNC:HGNC:9347|Vega:OTTHUMG00000007917	PR/SET domain 2	13825079	protein-coding	13700240	+
106481579	0	0	0	0	0	RNU6-1265P		106481579			chr1	HGNC:HGNC:48228	RNA, U6 small nuclear 1265, pseudogene	14124335	pseudo	14124233	-
107985467	0	0	0	0	0	LOC107985467		107985467			chr1		uncharacterized LOC107985467	14221488	ncRNA	14214243	+
107985468	0	0	0	0	0	LOC107985468		107985468			chr1		uncharacterized LOC107985468	14254889	ncRNA	14222028	-
105376762	0	0	0	0	0	LOC105376762		105376762			chr1		uncharacterized LOC105376762	14394361	ncRNA	14388107	-
23254	4.28828	4.52245	4.96085	4.63673	4.89375	KAZN	KAZ	23254	ENSG00000189337	GO:0001533|GO:0005515|GO:0005654|GO:0005829|GO:0005856|GO:0016607|GO:0030057|GO:0070268	chr1	HGNC:HGNC:29173|Vega:OTTHUMG00000002042	kazrin, periplakin interacting protein	15118048	protein-coding	14598717	+
494541	0	0	0	0	0	TBCAP2		494541			chr1	HGNC:HGNC:42631	tubulin folding cofactor A pseudogene 2	14692400	pseudo	14691937	-
105376759	0	0	0	0	0	LOC105376759		105376759			chr1		uncharacterized LOC105376759	14814895	ncRNA	14801092	-
105376758	0	0	0	0	0	LOC105376758		105376758			chr1		uncharacterized LOC105376758	14826229	ncRNA	14822384	-
107985469	0	0	0	0	0	LOC107985469		107985469			chr1		uncharacterized LOC107985469	14911575	ncRNA	14886750	-
200197	0	0	0	0.0122377	0	TMEM51-AS1	C1orf126	200197	ENSG00000175147		chr1	HGNC:HGNC:26301	TMEM51 antisense RNA 1	15152464	ncRNA	15111815	-
55092	4.4974	4.30416	4.84055	4.0997	4.57183	TMEM51	C1orf72	55092	ENSG00000171729	GO:0003674|GO:0005515|GO:0005575|GO:0008150|GO:0016021	chr1	HGNC:HGNC:25488|Vega:OTTHUMG00000002046	transmembrane protein 51	15220480	protein-coding	15152532	+
727684	0	0	0	0	0	C1orf195		727684			chr1	HGNC:HGNC:32332	chromosome 1 open reading frame 195	15171624	protein-coding	15164196	-
100420251	0	0	0	0	0	LOC100420251		100420251			chr1		mitochondrial fission factor pseudogene	15193127	pseudo	15191746	-
100421184	0	0	0	0	0	LOC100421184		100421184			chr1		zinc finger and BTB domain containing 2 pseudogene	15227243	pseudo	15226364	+
114827	0	0.892474	0	0	0	FHAD1		114827	ENSG00000142621		chr1	HGNC:HGNC:29408|Vega:OTTHUMG00000002088	forkhead associated phosphopeptide binding domain 1	15398126	protein-coding	15247272	+
101927417	0	0	0	0	0	LOC101927417		101927417			chr1		uncharacterized LOC101927417	15343883	ncRNA	15328743	-
101927441	0	0	0	0	0	LOC101927441		101927441			chr1		uncharacterized LOC101927441	15413823	ncRNA	15402979	-
79180	3.96997	3.08176	4.22388	3.01224	3.04131	EFHD2	SWS1	79180	ENSG00000142634	GO:0005509|GO:0045121|GO:0045296	chr1	MIM:616450|HGNC:HGNC:28670|Vega:OTTHUMG00000002254	EF-hand domain family member D2	15430343	protein-coding	15409895	+
11330	0	0	0	0	0	CTRC	CLCR|ELA4	11330	ENSG00000162438	GO:0004252|GO:0005515|GO:0005576|GO:0006508|GO:0008233|GO:0009235	chr1	MIM:601405|HGNC:HGNC:2523|Vega:OTTHUMG00000002255	chymotrypsin C	15446658	protein-coding	15438442	+
63036	0	0	0	0	0	CELA2A	ELA2A|PE-1	63036	ENSG00000142615	GO:0004175|GO:0004252|GO:0005576|GO:0005615|GO:0005829|GO:0006508|GO:0017171|GO:0036457|GO:0070268	chr1	MIM:609443|HGNC:HGNC:24609|Vega:OTTHUMG00000002258	chymotrypsin like elastase family member 2A	15472091	protein-coding	15456728	+
105376767	0	0	0	0	0	LOC105376767		105376767			chr1		uncharacterized LOC105376767	15467379	ncRNA	15461665	-
51032	0	0	0	0	0	CELA2B	ELA2B	51032	ENSG00000215704	GO:0004252|GO:0005576|GO:0005615|GO:0006508	chr1	MIM:609444|HGNC:HGNC:29995|Vega:OTTHUMG00000002259	chymotrypsin like elastase family member 2B	15491400	protein-coding	15476101	+
842	4.19236	3.86604	4.31699	3.91913	3.77828	CASP9	APAF-3|APAF3|ICE-LAP6|MCH6|PPP1R56	842	ENSG00000132906	GO:0004197|GO:0005515|GO:0005634|GO:0005739|GO:0005829|GO:0006508|GO:0006915|GO:0006974|GO:0007568|GO:0008047|GO:0008233|GO:0008630|GO:0008635|GO:0017124|GO:0019901|GO:0030220|GO:0032025|GO:0032355|GO:0032496|GO:0034349|GO:0034644|GO:0042770|GO:0043293|GO:0043525|GO:0046677|GO:0071549|GO:0097192|GO:0097194|GO:0097200|GO:2001020	chr1	MIM:602234|HGNC:HGNC:1511|Vega:OTTHUMG00000002256	caspase 9	15524790	protein-coding	15491401	-
23341	5.08545	5.08176	4.42439	4.76713	5.33082	DNAJC16		23341	ENSG00000116138	GO:0005829|GO:0016021|GO:0045454	chr1	HGNC:HGNC:29157|Vega:OTTHUMG00000002358	DnaJ heat shock protein family (Hsp40) member C16	15571733	protein-coding	15526813	+
79814	4.95992	3.79448	4.46912	4.26011	3.57183	AGMAT		79814	ENSG00000116771	GO:0005739|GO:0008295|GO:0008783|GO:0033388|GO:0046872|GO:0070062|GO:0097055	chr1	HGNC:HGNC:18407|Vega:OTTHUMG00000002357	agmatinase	15585110	protein-coding	15571699	-
107985735	0	0	0	0	0	LOC107985735		107985735			chr1		uncharacterized LOC107985735	15603666	ncRNA	15588222	-
645317	2.46301	3.30416	3.48692	3.69406	3.82558	CHCHD2P6		645317			chr1	HGNC:HGNC:39590	coiled-coil-helix-coiled-coil-helix domain containing 2 pseudogene 6	15605314	pseudo	15604528	+
935	0	0	0	0	0	CD24P1	CD24L1	935			chr1	HGNC:HGNC:1646	CD24 molecule pseudogene 1	15614946	pseudo	15609982	-
84301	0	0	0	0.0122377	0	DDI2		84301	ENSG00000197312	GO:0004190|GO:0005654|GO:0005829|GO:0006508	chr1	HGNC:HGNC:24578|Vega:OTTHUMG00000002381	DNA damage inducible 1 homolog 2	15661057	protein-coding	15617458	+
6248	6.40711	6.93514	6.30489	6.33049	6.36791	RSC1A1	RS1	6248	ENSG00000215695	GO:0005654|GO:0005794|GO:0005886|GO:0006351|GO:0006355|GO:0006810|GO:0008200|GO:0030054|GO:0051051|GO:0065009	chr1	MIM:601966|HGNC:HGNC:10458|Vega:OTTHUMG00000067830	regulator of solute carriers 1	15662030	protein-coding	15659713	+
23207	6.3392	5.88912	6.44335	6.16029	6.37918	PLEKHM2	SKIP	23207	ENSG00000116786	GO:0005515|GO:0007030|GO:0010008|GO:0019894|GO:0032418|GO:0032880|GO:1903527	chr1	MIM:609613|HGNC:HGNC:29131|Vega:OTTHUMG00000003062	pleckstrin homology and RUN domain containing M2	15734769	protein-coding	15684303	+
284723	0	0	1.31699	0	0	SLC25A34		284723	ENSG00000162461	GO:0005743|GO:0006839|GO:0016021|GO:0022857|GO:0055085	chr1	MIM:610817|HGNC:HGNC:27653|Vega:OTTHUMG00000003063	solute carrier family 25 member 34	15741392	protein-coding	15736314	+
388595	0	0	0	0	0	TMEM82		388595	ENSG00000162460	GO:0016021	chr1	HGNC:HGNC:32350|Vega:OTTHUMG00000003065	transmembrane protein 82	15747797	protein-coding	15742492	+
54751	4.76967	4.10824	4.66277	4.4385	4.2916	FBLIM1	CAL|FBLP-1|FBLP1	54751	ENSG00000162458	GO:0001650|GO:0001725|GO:0005515|GO:0005829|GO:0005925|GO:0005938|GO:0008360|GO:0016337|GO:0030054|GO:0031005|GO:0033623|GO:0034329|GO:0046872	chr1	MIM:607747|HGNC:HGNC:24686|Vega:OTTHUMG00000003079	filamin binding LIM protein 1	15786594	protein-coding	15756659	+
729500	0	0	0	0	0	RPL12P14	RPL12_1_13	729500			chr1	HGNC:HGNC:36495	ribosomal protein L12 pseudogene 14	15793346	pseudo	15792727	+
440567	5.51429	5.5412	5.88685	5.76713	5.37918	UQCRHL		440567	ENSG00000233954	GO:0005750|GO:0006122|GO:0008121|GO:0009060|GO:1902600	chr1	HGNC:HGNC:51714|Vega:OTTHUMG00000003109	ubiquinol-cytochrome c reductase hinge protein like	15807699	protein-coding	15807162	-
441876	0	0	0	0	0	RPS16P1	RPS16_1_14	441876			chr1	HGNC:HGNC:36462	ribosomal protein S16 pseudogene 1	15828733	pseudo	15828212	+
729614	3.88751	3.5557	4.40445	4.01224	4.62988	FLJ37453		729614	ENSG00000179743		chr1		uncharacterized LOC729614	15848147	ncRNA	15834215	-
23013	5.76368	5.39639	6.16588	6.0216	5.99073	SPEN	HIAA0929|MINT|RBM15C|SHARP	23013	ENSG00000065526	GO:0000122|GO:0000398|GO:0001085|GO:0001191|GO:0003676|GO:0003677|GO:0003723|GO:0005515|GO:0005634|GO:0005654|GO:0006351|GO:0007219|GO:0016032|GO:0017053|GO:0045892|GO:0050769|GO:0070062	chr1	MIM:613484|HGNC:HGNC:17575|Vega:OTTHUMG00000009376	spen family transcriptional repressor	15940455	protein-coding	15847864	+
7709	2.70158	2.9993	3.01435	2.33417	3.39321	ZBTB17	MIZ-1|ZNF151|ZNF60|pHZ-67	7709	ENSG00000116809	GO:0000978|GO:0001047|GO:0001077|GO:0001223|GO:0001228|GO:0001702|GO:0003700|GO:0005515|GO:0005654|GO:0006366|GO:0007398|GO:0008134|GO:0008285|GO:0032993|GO:0036498|GO:0043234|GO:0045786|GO:0045944|GO:0046872|GO:0071158|GO:1903146|GO:1903955	chr1	MIM:604084|HGNC:HGNC:12936|Vega:OTTHUMG00000009377	zinc finger and BTB domain containing 17	15976132	protein-coding	15941869	-
149563	0	0	0	0	0	C1orf64	ERRF	149563	ENSG00000183888		chr1	HGNC:HGNC:28339|Vega:OTTHUMG00000009523	chromosome 1 open reading frame 64	16006695	protein-coding	16004236	+
27129	0	0	0	0	0	HSPB7	cvHSP	27129	ENSG00000173641	GO:0005515|GO:0005634|GO:0005654|GO:0005737|GO:0005739|GO:0006986|GO:0008016|GO:0008022|GO:0015030|GO:0015629|GO:0016235|GO:0031005	chr1	MIM:610692|HGNC:HGNC:5249|Vega:OTTHUMG00000009531	heat shock protein family B (small) member 7	16018790	protein-coding	16014028	-
1187	0	0	0	0.5972	1.45635	CLCNKA	CLCK1|ClC-K1|hClC-Ka	1187	ENSG00000186510	GO:0005247|GO:0005886|GO:0005887|GO:0006810|GO:0007588|GO:0034220|GO:0034707|GO:0046872|GO:1902476|GO:1903959	chr1	MIM:602024|HGNC:HGNC:2026|Vega:OTTHUMG00000009529	chloride voltage-gated channel Ka	16034050	protein-coding	16021991	+
440568	0	0	0	0	0	LOC440568		440568			chr1		family with sequence similarity 131 member C pseudogene	16040031	pseudo	16034510	-
1188	0	0	0	0	0	CLCNKB	CLCKB|ClC-K2|ClC-Kb	1188	ENSG00000184908	GO:0005247|GO:0005886|GO:0005887|GO:0006810|GO:0007588|GO:0034220|GO:0034707|GO:0046872|GO:1902476|GO:1903959	chr1	MIM:602023|HGNC:HGNC:2027|Vega:OTTHUMG00000009530	chloride voltage-gated channel Kb	16057326	protein-coding	16043736	+
348487	0	0	0	0	0	FAM131C	C1orf117	348487	ENSG00000185519	GO:0005515	chr1	HGNC:HGNC:26717|Vega:OTTHUMG00000009525	family with sequence similarity 131 member C	16073632	protein-coding	16057769	-
1969	4.12197	3.66673	3.63892	3.91913	4.42598	EPHA2	ARCC2|CTPA|CTPP1|CTRCT6|ECK	1969	ENSG00000142627	GO:0001501|GO:0001570|GO:0001649|GO:0002043|GO:0004714|GO:0005003|GO:0005515|GO:0005524|GO:0005622|GO:0005886|GO:0005887|GO:0005925|GO:0006954|GO:0007155|GO:0007275|GO:0008630|GO:0009986|GO:0010591|GO:0014028|GO:0016032|GO:0016477|GO:0016525|GO:0018108|GO:0021915|GO:0030027|GO:0030182|GO:0030216|GO:0030316|GO:0031256|GO:0031258|GO:0032587|GO:0032682|GO:0033598|GO:0033628|GO:0036342|GO:0043491|GO:…	chr1	MIM:176946|HGNC:HGNC:3386|Vega:OTTHUMG00000009527	EPH receptor A2	16156109	protein-coding	16124337	-
101927479	0	0	0	0	0	LOC101927479		101927479			chr1		uncharacterized LOC101927479	16168216	ncRNA	16154996	+
128272	5.62022	5.38757	5.17497	5.36979	5.02113	ARHGEF19	WGEF	128272	ENSG00000142632	GO:0005085|GO:0005089|GO:0005096|GO:0005515|GO:0005829|GO:0032956|GO:0035023|GO:0042060|GO:0043065|GO:0043547|GO:0051056|GO:0060071	chr1	MIM:612496|HGNC:HGNC:26604|Vega:OTTHUMG00000002219	Rho guanine nucleotide exchange factor 19	16212671	protein-coding	16197854	-
101927546	0	0	0	0	0	ANO7L1	ANO7P1|C1orf224|TMEM16M	101927546			chr1	HGNC:HGNC:32248	anoctamin 7 like 1	16227316	pseudo	16215438	-
79363	0	0.911839	1.90195	1.5972	0	RSG1	C1orf89	79363	ENSG00000132881	GO:0003924|GO:0005515|GO:0005525|GO:0005654|GO:0005737|GO:0006887|GO:0015031|GO:0017157|GO:0031338|GO:0034613|GO:0036064|GO:0060271	chr1	HGNC:HGNC:28127|Vega:OTTHUMG00000002214	REM2 and RAB like small GTPase 1	16237164	protein-coding	16231687	-
645652	3.96843	4.08176	2.31699	2.33417	3.34214	MT1XP1	MTL1	645652			chr1	HGNC:HGNC:7442	metallothionein 1X pseudogene 1	16241398	pseudo	16241216	-
54455	4.04619	3.96448	2.31699	3.18216	2.67874	FBXO42	Fbx42|JFK	54455	ENSG00000037637	GO:0005515	chr1	MIM:609109|HGNC:HGNC:29249|Vega:OTTHUMG00000002218	F-box protein 42	16352491	protein-coding	16246840	-
26099	5.37999	5.51175	5.50021	5.78042	5.45635	SZRD1	C1orf144	26099	ENSG00000055070		chr1	HGNC:HGNC:30232|Vega:OTTHUMG00000002217	SUZ RNA binding domain containing 1	16398148	protein-coding	16367030	+
729662	0	0	0	0	0	RPL22P3	RPL22_1_15	729662			chr1	HGNC:HGNC:36804	ribosomal protein L22 pseudogene 3	16369551	pseudo	16369093	-
374955	0	0	0	0	0	SPATA21	spergen-2|spergen2	374955	ENSG00000187144	GO:0005509	chr1	HGNC:HGNC:28026|Vega:OTTHUMG00000002312	spermatogenesis associated 21	16437424	protein-coding	16398643	-
55707	4.2535	4.4354	2.90196	3.18216	3.45172	NECAP2		55707	ENSG00000157191	GO:0005622|GO:0005886|GO:0005905|GO:0006897|GO:0015031|GO:0030125	chr1	MIM:611624|HGNC:HGNC:25528|Vega:OTTHUMG00000002313	NECAP endocytosis associated 2	16460089	protein-coding	16440672	+
107984921	1.12197	0	0	0.514738	0	LINC01772		107984921	ENSG00000226029		chr1	HGNC:HGNC:52562	long intergenic non-protein coding RNA 1772	16468481	ncRNA	16460948	+
114819	0.385008	0	1.4545	0.514738	0.871387	CROCCP3	CROCCL2|dJ798A10.2	114819	ENSG00000080947		chr1	HGNC:HGNC:29405	ciliary rootlet coiled-coil, rootletin pseudogene 3	16492701	pseudo	16467436	-
26871	0	0	0	0	0	RNU1-1	HSD1|HU1-1|RNU1|RNU1A|RNU1A3|RNU1G4|Rnu1a1|U1|U1A1	26871	ENSG00000206652		chr1	HGNC:HGNC:10120	RNA, U1 small nuclear 1	16514285	snRNA	16514122	-
107985757	0	0	0	0	0	TRNAN-GUU		107985757			chr1		transfer RNA asparagine (anticodon GUU)	16520658	tRNA	16520585	-
100132147	0	0	0	0	0	LINC01783		100132147	ENSG00000233421		chr1	HGNC:HGNC:52573	long intergenic non-protein coding RNA 1783	16535652	ncRNA	16533891	-
106480152	0	0	0	0	0	RNU1-6P	RNU1-6	106480152			chr1	HGNC:HGNC:48305	RNA, U1 small nuclear 6, pseudogene	16534224	pseudo	16534081	-
107985758	0	0	0	0	0	TRNAE-UUC		107985758			chr1		transfer RNA glutamic acid (anticodon UUC)	16535350	tRNA	16535279	-
100133301	0	0	0	0	0	FAM231B		100133301	ENSG00000268991		chr1	HGNC:HGNC:49506|Vega:OTTHUMG00000189241	family with sequence similarity 231 member B	16540035	protein-coding	16538724	+
7195	0	0	0	0	0	TRNAG1	TRG1	7195			chr1	MIM:189911	tRNA glycine1 (anticodon CCC)	16546009	tRNA	16545939	-
100189486	0	0	0	0	0	TRG-CCC4-1	TRNAG36|TRNAV35P	100189486			chr1	HGNC:HGNC:35059	transfer RNA-Gly (CCC) 4-1	16547737	pseudo	16547665	-
100421267	0	0	0	0	0	LOC100421267		100421267			chr1		phosphodiesterase 4D interacting protein pseudogene	16551230	pseudo	16548652	-
101056699	0	0	0	0	0	TRK-CTT7-1	TRNAL48|TRNAQ49P	101056699			chr1	HGNC:HGNC:35098	transfer RNA-Lys (CTT) 7-1	16553533	pseudo	16553462	+
55672	3.60304	4.46379	3.15829	3.44964	3.55321	NBPF1	AB13|AB14|AB23|AD2|NBG|NBPF	55672	ENSG00000219481	GO:0005737|GO:0016491|GO:0055114	chr1	MIM:610501|HGNC:HGNC:26088|Vega:OTTHUMG00000002487	NBPF member 1	16613605	protein-coding	16562427	-
105376794	0	0	0	0	0	LOC105376794		105376794			chr1		uncharacterized LOC105376794	16617729	ncRNA	16613598	+
84809	4.73325	4.40307	5.05455	4.47344	4.64067	CROCCP2	CROCCL1	84809	ENSG00000215908		chr1	HGNC:HGNC:28170	ciliary rootlet coiled-coil, rootletin pseudogene 2	16630906	pseudo	16618256	-
11209	1.38501	2.18486	4.14142	2.6171	2.53435	MST1P2	MSPL-1|MSPL-2|MSPL-3|MSPL1|MSPL2|MSPL3|MSTP1|MSTP2|MSTP3	11209			chr1	HGNC:HGNC:7383	macrophage stimulating 1 pseudogene 2	16650420	pseudo	16645574	+
107985736	0	0	0	0	0	LOC107985736		107985736			chr1		uncharacterized LOC107985736	16667145	ncRNA	16654193	-
26869	0	0	0	0	0	RNU1-3	HSD4|RNU1G3	26869	ENSG00000207513		chr1	HGNC:HGNC:10130	RNA, U1 small nuclear 3	16666948	snRNA	16666785	-
729574	0	0	0	0	0	FAM231A	FAM231C	729574	ENSG00000237847		chr1	HGNC:HGNC:49427|Vega:OTTHUMG00000189242	family with sequence similarity 231 member A	16673512	protein-coding	16673003	+
107985759	0	0	0	0	0	TRNAG-CCC		107985759			chr1		transfer RNA glycine (anticodon CCC)	16678341	tRNA	16678271	-
280661	6.43691	6.50405	6.17115	6.50797	6.72568	EIF1AXP1	EIF1AP1	280661			chr1	HGNC:HGNC:19900	eukaryotic translation initiation factor 1A, X-linked pseudogene 1	16686249	pseudo	16683091	-
284729	0	0	0	0	0	ESPNP	dJ1182A14.1	284729	ENSG00000268869		chr1	HGNC:HGNC:23285	espin pseudogene	16720157	pseudo	16691218	-
100189500	0	0	0	0	0	TRV-CAC13-1	TRNAV36P	100189500			chr1	HGNC:HGNC:35075	transfer RNA-Val (CAC) 13-1	16725638	pseudo	16725566	+
100189045	0	0	0	0	0	TRG-CCC5-1	TRNAG10	100189045			chr1	HGNC:HGNC:34604	transfer RNA-Gly (CCC) 5-1	16727355	tRNA	16727285	+
102723383	0	0	0	0	0	LOC102723383		102723383	ENSG00000279132		chr1	Vega:OTTHUMG00000189300	protein FAM231A	16736188	protein-coding	16733778	-
6060	0	0	0	0	0	RNU1-4	HSD2|HSD5|HSD6|HSD7|RNU1|RNU1D2|RNU1E2|RNU1F1|RNU1G1|RNU1G2|U1B2|U1D2|U1E2|U1F	6060	ENSG00000207389		chr1	MIM:180680|HGNC:HGNC:10128	RNA, U1 small nuclear 4	16740679	snRNA	16740516	+
100421113	0	0	0	0	0	CROCCP4		100421113			chr1	HGNC:HGNC:43864	ciliary rootlet coiled-coil, rootletin pseudogene 4	16750964	pseudo	16750235	+
11223	3.65803	2.4968	4.56492	1.51474	3.2637	MST1L	BRF-1|D1F15S1A|MSPL-7|MSPL7|MST1P9|MSTP7|MSTP9	11223		GO:0004252|GO:0005576|GO:0006508	chr1	HGNC:HGNC:7390	macrophage stimulating 1 like	16764480	protein-coding	16754634	-
100421279	0	0	0	0	0	LOC100421279		100421279			chr1		phosphodiesterase 4D interacting protein pseudogene	16859283	pseudo	16856711	+
100500876	0	0	0	0	0	MIR3675		100500876	ENSG00000263811		chr1	HGNC:HGNC:38973|miRBase:MI0016076	microRNA 3675	16859021	ncRNA	16858949	-
100189479	0	0	0	0	0	TRV-CAC11-2	TRNAV34P	100189479			chr1	HGNC:HGNC:35052	transfer RNA-Val (CAC) 11-2	16860270	pseudo	16860198	+
100189298	0	0	0	0	0	TRG-CCC1-2	TRNAG28	100189298			chr1	HGNC:HGNC:34864	transfer RNA-Gly (CCC) 1-2	16861991	tRNA	16861921	+
100132070	0	0	0	0	0	FAM231EP		100132070			chr1	HGNC:HGNC:49507	UPF0627 protein ENSP00000358171-like pseudogene	16868868	pseudo	16868363	-
7193	0	0	0	0	0	TRE-TTC3-1	TRE|TRNAE1|TRNE	7193			chr1	MIM:180640|HGNC:HGNC:12265	transfer RNA-Glu (TTC) 3-1	16872654	tRNA	16872583	+
107105261	0	0	0	0	0	RNU1-5P	RNU1-5	107105261			chr1	HGNC:HGNC:48304	RNA, U1 small nuclear 5, pseudogene	16873851	pseudo	16873708	+
100189183	0	0	0	0	0	TRN-GTT13-1	TRNAN18	100189183			chr1	HGNC:HGNC:34746	transfer RNA-Asn (GTT) 13-1	16875536	tRNA	16875463	+
107985101	0	0	0	0	0	LOC107985101		107985101			chr1		uncharacterized LOC107985101	16890135	pseudo	16887335	+
105376805	2.68811	0.881886	3.20227	2.33417	3.15798	LOC105376805		105376805	ENSG00000238142		chr1		uncharacterized LOC105376805	16889666	ncRNA	16888538	-
791226	0	0	0	0	0	TRN-GTT4-1	TRN2|TRNAN2	791226			chr1	HGNC:HGNC:33197	transfer RNA-Asn (GTT) 4-1	16889750	tRNA	16889677	+
26870	0	0	0	0	0	RNU1-2	RNU1C1|RNU1C2|U1C1|U1C21	26870	ENSG00000207005		chr1	HGNC:HGNC:10123	RNA, U1 small nuclear 2	16896143	snRNA	16895980	+
9696	5.38501	5.72468	6.34705	6.1645	5.71638	CROCC	ROLT|TAX1BP2	9696	ENSG00000058453	GO:0001917|GO:0003779|GO:0005198|GO:0005515|GO:0005813|GO:0005814|GO:0005829|GO:0005886|GO:0007098|GO:0008104|GO:0010457|GO:0010669|GO:0015629|GO:0019894|GO:0032053|GO:0033365|GO:0035253|GO:0045494|GO:0045724|GO:0051656|GO:0070062|GO:1903566	chr1	MIM:615776|HGNC:HGNC:21299|Vega:OTTHUMG00000002200	ciliary rootlet coiled-coil, rootletin	16972979	protein-coding	16921950	+
4237	0	1.4968	1.31699	1.01224	0	MFAP2	MAGP|MAGP-1|MAGP1	4237	ENSG00000117122	GO:0001527|GO:0005576|GO:0005578|GO:0030198|GO:0048048|GO:0048050	chr1	MIM:156790|HGNC:HGNC:7033|Vega:OTTHUMG00000002290	microfibril associated protein 2	16981586	protein-coding	16974504	-
105376806	0	0	0	0	0	LOC105376806		105376806			chr1		uncharacterized LOC105376806	16977795	ncRNA	16976293	+
23400	2.11802	3.27822	3.56492	2.30992	1.67308	ATP13A2	CLN12|HSA9947|KRPPD|PARK9|SPG78	23400	ENSG00000159363	GO:0005388|GO:0005515|GO:0005524|GO:0005764|GO:0005765|GO:0005770|GO:0005771|GO:0005776|GO:0005887|GO:0006874|GO:0006879|GO:0006882|GO:0008270|GO:0010821|GO:0012506|GO:0016021|GO:0016241|GO:0016243|GO:0016887|GO:0019829|GO:0030003|GO:0030133|GO:0030145|GO:0031982|GO:0032585|GO:0033157|GO:0034220|GO:0034599|GO:0043005|GO:0043025|GO:0043202|GO:0046777|GO:0050714|GO:0052548|GO:0055069|GO:0070300|GO:…	chr1	MIM:610513|HGNC:HGNC:30213|Vega:OTTHUMG00000002293	ATPase 13A2	17011972	protein-coding	16985958	-
6390	4.77733	4.37127	4.36139	4.65609	4.69948	SDHB	CWS2|IP|PGL4|SDH|SDH1|SDH2|SDHIP	6390	ENSG00000117118	GO:0005515|GO:0005654|GO:0005739|GO:0005743|GO:0005749|GO:0005886|GO:0006099|GO:0006105|GO:0008177|GO:0009055|GO:0009060|GO:0022904|GO:0031966|GO:0046872|GO:0048039|GO:0051537|GO:0051538|GO:0051539|GO:0070062	chr1	MIM:185470|HGNC:HGNC:10681|Vega:OTTHUMG00000002289	succinate dehydrogenase complex iron sulfur subunit B	17054170	protein-coding	17018726	-
11240	1.80005	1.91184	1.31699	2.33417	2.19332	PADI2	PAD-H19|PAD2|PDI2	11240	ENSG00000117115	GO:0004668|GO:0005509|GO:0005576|GO:0005634|GO:0005737|GO:0005829|GO:0006325|GO:0010848|GO:0018101|GO:0021762|GO:0030331|GO:0030520|GO:0035327|GO:0035578|GO:0036413|GO:0043312|GO:0048096|GO:0070062|GO:0070100|GO:1901624	chr1	MIM:607935|HGNC:HGNC:18341|Vega:OTTHUMG00000002295	peptidyl arginine deiminase 2	17119453	protein-coding	17066761	-
105376808	0	0	0	0	0	LOC105376808		105376808			chr1		uncharacterized LOC105376808	17138955	ncRNA	17135665	+
400743	0	0	0	0	0	LOC400743		400743			chr1		uncharacterized LOC400743	17197508	unknown	17192965	+
29943	0	0.911839	0	0	2.19332	PADI1	HPAD10|PAD1|PDI|PDI1	29943	ENSG00000142623	GO:0004668|GO:0005509|GO:0005634|GO:0005654|GO:0005737|GO:0005829|GO:0006325|GO:0036414|GO:0070062	chr1	MIM:607934|HGNC:HGNC:18367|Vega:OTTHUMG00000002294	peptidyl arginine deiminase 1	17246006	protein-coding	17205126	+
51702	4.2586	3.91184	6.09835	5.4385	5.15679	PADI3	PAD3|PDI3|UHS1	51702	ENSG00000142619	GO:0004668|GO:0005509|GO:0005634|GO:0005737|GO:0005829|GO:0006325|GO:0018101|GO:0036414|GO:0042802	chr1	MIM:606755|HGNC:HGNC:18337|Vega:OTTHUMG00000002373	peptidyl arginine deiminase 3	17284232	protein-coding	17249098	+
100616188	0	0	0	0	0	MIR3972		100616188	ENSG00000266634		chr1	HGNC:HGNC:41876|miRBase:MI0016990	microRNA 3972	17277975	ncRNA	17277889	+
23569	0	0	0	0.0122377	0	PADI4	PAD|PAD4|PADI5|PDI4|PDI5	23569	ENSG00000159339	GO:0004668|GO:0005509|GO:0005515|GO:0005634|GO:0005654|GO:0005737|GO:0005829|GO:0006325|GO:0006334|GO:0006338|GO:0006351|GO:0006355|GO:0006464|GO:0016990|GO:0018101|GO:0019546|GO:0019827|GO:0034618|GO:0036413|GO:0036414|GO:0042803|GO:0043234|GO:0045087	chr1	MIM:605347|HGNC:HGNC:18368|Vega:OTTHUMG00000002371	peptidyl arginine deiminase 4	17364000	protein-coding	17308195	+
353238	0	0	0	0	0	PADI6	PREMBL2|hPADVI	353238	ENSG00000276747	GO:0004668|GO:0005509|GO:0005634|GO:0005737|GO:0007010|GO:0007028|GO:0036414|GO:0043143|GO:0045111	chr1	MIM:610363|HGNC:HGNC:20449|Vega:OTTHUMG00000002372	peptidyl arginine deiminase 6	17401699	protein-coding	17372196	+
55920	10.452	10.409	10.0966	10.464	10.1583	RCC2	TD-60	55920	ENSG00000179051	GO:0003723|GO:0005515|GO:0005730|GO:0005829|GO:0005874|GO:0005886|GO:0007062|GO:0007229|GO:0008017|GO:0010762|GO:0010971|GO:0016020|GO:0019901|GO:0019904|GO:0030334|GO:0030496|GO:0031267|GO:0031901|GO:0034260|GO:0034506|GO:0045184|GO:0048041|GO:0048365|GO:0051301|GO:0051895|GO:0051987|GO:0072356|GO:0090630|GO:1900025|GO:1900027|GO:1990023	chr1	MIM:609587|HGNC:HGNC:30297|Vega:OTTHUMG00000002513	regulator of chromosome condensation 2	17439754	protein-coding	17406755	-
55160	4.84444	5.19724	4.70931	4.5972	4.67874	ARHGEF10L	GrinchGEF	55160	ENSG00000074964	GO:0005089|GO:0005737|GO:0035023|GO:0043547	chr1	MIM:612494|HGNC:HGNC:25540|Vega:OTTHUMG00000002514	Rho guanine nucleotide exchange factor 10 like	17697875	protein-coding	17539835	+
107984028	0	0	0	0	0	LOC107984028		107984028			chr1		uncharacterized LOC107984028	17722300	ncRNA	17717573	+
81569	3.12197	2.91184	0	1.5972	2.18129	ACTL8	CT57	81569	ENSG00000117148	GO:0005515|GO:0005737|GO:0005856|GO:0030855	chr1	HGNC:HGNC:24018|Vega:OTTHUMG00000002512	actin like 8	17827063	protein-coding	17755313	+
105376809	0	0	0	0	0	LOC105376809		105376809			chr1		uncharacterized LOC105376809	18010489	ncRNA	18000470	-
105376812	0	0	0	0	0	LOC105376812		105376812			chr1		uncharacterized LOC105376812	18052755	ncRNA	18043754	+
101927876	0	0	0	0	0	LINC01654		101927876	ENSG00000261781		chr1	HGNC:HGNC:52442	long intergenic non-protein coding RNA 1654	18074411	ncRNA	18065657	+
84966	2.3818	2.4968	2.63892	2.33417	2.67874	IGSF21		84966	ENSG00000117154	GO:0005576	chr1	HGNC:HGNC:28246|Vega:OTTHUMG00000002432	immunoglobin superfamily member 21	18378483	protein-coding	18107746	+
105376814	0	0	0	0	0	LOC105376814		105376814			chr1		uncharacterized LOC105376814	18176979	ncRNA	18159959	-
127707	2.96997	1.91184	0.316992	1.01224	3.04131	KLHDC7A		127707	ENSG00000179023	GO:0004842|GO:0016021|GO:0016567|GO:0031463	chr1	HGNC:HGNC:26791|Vega:OTTHUMG00000002431	kelch domain containing 7A	18485986	protein-coding	18480930	+
391012	0	0	0	0	0	DYNLL1P3		391012			chr1	HGNC:HGNC:49654	dynein light chain LC8-type 1 pseudogene 3	18513395	pseudo	18513006	+
5081	0	0	0	1.01224	0	PAX7	HUP1|PAX7B|RMS2	5081	ENSG00000009709	GO:0000983|GO:0003700|GO:0005634|GO:0006338|GO:0006351|GO:0009653|GO:0010453|GO:0014813|GO:0021527|GO:0021904|GO:0031062|GO:0043066|GO:0043393|GO:0043403|GO:0043565|GO:0045944|GO:0048663|GO:0048706|GO:0051216|GO:0060415|GO:2000288	chr1	MIM:167410|HGNC:HGNC:8621|Vega:OTTHUMG00000002433	paired box 7	18748866	protein-coding	18631006	+
80834	0	0	0	0	0	TAS1R2	GPR71|T1R2|TR2	80834	ENSG00000179002	GO:0001582|GO:0004930|GO:0005886|GO:0007186|GO:0008527|GO:0016021|GO:0032467|GO:0033041|GO:0043235|GO:0046982|GO:0050916|GO:1903767	chr1	MIM:606226|HGNC:HGNC:14905|Vega:OTTHUMG00000002442	taste 1 receptor member 2	18859661	protein-coding	18839599	-
8659	6.25363	6.01813	6.99986	6.82499	6.34288	ALDH4A1	ALDH4|P5CD|P5CDh	8659	ENSG00000159423	GO:0003842|GO:0004029|GO:0005759|GO:0006537|GO:0006560|GO:0006561|GO:0006562|GO:0009055|GO:0010133|GO:0019470|GO:0042802|GO:0046487|GO:0055114	chr1	MIM:606811|HGNC:HGNC:406|Vega:OTTHUMG00000002443	aldehyde dehydrogenase 4 family member A1	18902799	protein-coding	18871430	-
100616120	0	0	0	0	0	MIR4695		100616120	ENSG00000265606		chr1	HGNC:HGNC:41573|miRBase:MI0017328	microRNA 4695	18883275	ncRNA	18883202	-
100302276	0	0	0	0	0	MIR1290	MIRN1290|hsa-mir-1290	100302276	ENSG00000221662		chr1	HGNC:HGNC:35283|miRBase:MI0006352	microRNA 1290	18897148	ncRNA	18897071	-
126917	1.6074	2.23377	0	1.01224	2.45635	IFFO2		126917	ENSG00000169991	GO:0005198|GO:0005882	chr1	HGNC:HGNC:27006|Vega:OTTHUMG00000002499	intermediate filament family orphan 2	18956332	protein-coding	18904280	-
105376815	0	0	0	0	0	LOC105376815		105376815			chr1		uncharacterized LOC105376815	19051428	ncRNA	18970478	-
23352	6.66982	7.26312	7.275	7.04995	7.06425	UBR4	RBAF600|ZUBR1|p600	23352	ENSG00000127481	GO:0004842|GO:0005515|GO:0005516|GO:0005654|GO:0005813|GO:0005829|GO:0005886|GO:0008270|GO:0016020|GO:0016021|GO:0016032|GO:0035579|GO:0042787|GO:0043312|GO:0070821|GO:0101003	chr1	MIM:609890|HGNC:HGNC:30313|Vega:OTTHUMG00000002498	ubiquitin protein ligase E3 component n-recognin 4	19210252	protein-coding	19074506	-
101927895	0	0	0.316992	0	0	LOC101927895		101927895	ENSG00000230424		chr1		uncharacterized LOC101927895	19240704	ncRNA	19210386	+
23065	5.60489	5.56539	5.49432	5.43223	5.75135	EMC1	CAVIPMR|KIAA0090	23065	ENSG00000127463	GO:0016021|GO:0034975|GO:0072546	chr1	MIM:616846|HGNC:HGNC:28957|Vega:OTTHUMG00000002497	ER membrane protein complex subunit 1	19251559	protein-coding	19215664	-
51154	6.75401	7.09175	6.62077	6.6002	6.44031	MRTO4	C1orf33|MRT4|dJ657E11.4	51154	ENSG00000053372	GO:0000027|GO:0000956|GO:0003723|GO:0005515|GO:0005730|GO:0005737|GO:0006364	chr1	HGNC:HGNC:18477|Vega:OTTHUMG00000002496	MRT4 homolog, ribosome maturation factor	19260128	protein-coding	19251581	+
246181	1.12197	0.911839	0.316992	1.01224	1.67874	AKR7L	AFAR3|AFB1-AR 3|AFB1-AR3|AKR7A4	246181	ENSG00000211454	GO:0004033|GO:0005829|GO:0006805|GO:0055114|GO:0070062	chr1	MIM:608478|HGNC:HGNC:24056|Vega:OTTHUMG00000002520	aldo-keto reductase family 7 like (gene/pseudogene)	19274122	protein-coding	19265982	-
22977	0	0	0	0	0	AKR7A3	AFAR2	22977	ENSG00000162482	GO:0004033|GO:0005515|GO:0005829|GO:0006081|GO:0006805|GO:0009055|GO:0042802|GO:0055114|GO:0070062	chr1	MIM:608477|HGNC:HGNC:390|Vega:OTTHUMG00000002523	aldo-keto reductase family 7 member A3	19288786	protein-coding	19282563	-
100506730	2.50048	0	2.31699	1.95084	1.45635	LOC100506730		100506730			chr1		uncharacterized LOC100506730	19295736	ncRNA	19293247	-
8574	5.31984	5.6932	6.29782	5.95866	5.72505	AKR7A2	AFAR|AFAR1|AFB1-AR1|AKR7	8574	ENSG00000053371	GO:0004032|GO:0004033|GO:0005515|GO:0005794|GO:0005829|GO:0005975|GO:0006081|GO:0006805|GO:0009055|GO:0019119|GO:0044597|GO:0044598|GO:0055114|GO:0070062	chr1	MIM:603418|HGNC:HGNC:389|Vega:OTTHUMG00000002522	aldo-keto reductase family 7 member A2	19312146	protein-coding	19302708	-
106481526	0	0	0	0	0	RNU6-1099P		106481526			chr1	HGNC:HGNC:48062	RNA, U6 small nuclear 1099, pseudogene	19305181	pseudo	19305077	-
54896	2.38501	3.86541	2.31699	1.5972	2.44992	PQLC2		54896	ENSG00000040487	GO:0005765|GO:0015174|GO:0015181|GO:0015189|GO:0015809|GO:0015819|GO:0031301|GO:0043231|GO:0055085|GO:0080144|GO:1903401|GO:1903826	chr1	MIM:614760|HGNC:HGNC:26001|Vega:OTTHUMG00000002521	PQ loop repeat containing 2	19332428	protein-coding	19312246	+
832	8.38144	8.45664	8.95528	8.6272	8.65082	CAPZB	CAPB|CAPPB|CAPZ	832	ENSG00000077549	GO:0003779|GO:0005829|GO:0005856|GO:0005884|GO:0006928|GO:0007010|GO:0007596|GO:0008290|GO:0010591|GO:0015629|GO:0022604|GO:0030017|GO:0030036|GO:0045296|GO:0051015|GO:0051016|GO:0051490|GO:0070062|GO:0071203	chr1	MIM:601572|HGNC:HGNC:1491|Vega:OTTHUMG00000002556	capping actin protein of muscle Z-line beta subunit	19485641	protein-coding	19338773	-
644083	0	0	0	0	0	LOC644083		644083			chr1		uncharacterized LOC644083	19400614	unknown	19399942	+
106479323	0	0	0	0	0	RN7SL277P		106479323			chr1	HGNC:HGNC:46293	RNA, 7SL, cytoplasmic 277, pseudogene	19424599	pseudo	19424384	+
105376819	0	0	0	0	0	LOC105376819		105376819			chr1		uncharacterized LOC105376819	19531797	ncRNA	19500221	+
105376818	0	0	0	0	0	LOC105376818		105376818			chr1		uncharacterized LOC105376818	19512483	ncRNA	19509890	-
106479570	0	0	0	0	0	RNU4-28P		106479570			chr1	HGNC:HGNC:46964	RNA, U4 small nuclear 28, pseudogene	19510733	pseudo	19510593	+
105376817	0	0	0	0	0	LOC105376817		105376817			chr1		uncharacterized LOC105376817	19530730	ncRNA	19512540	-
105378614	0	0	0	0	0	LOC105378614		105378614	ENSG00000235185		chr1		uncharacterized LOC105378614	19596832	ncRNA	19591802	-
100532736	3.88033	3.90758	2.17423	3.7532	3.9281	MINOS1-NBL1	C1orf151-NBL1	100532736	ENSG00000270136		chr1	HGNC:HGNC:48338|Vega:OTTHUMG00000183956	MINOS1-NBL1 readthrough	19658456	protein-coding	19596977	+
440574	6.70995	6.53507	4.90956	6.03822	6.7655	MINOS1	C1orf151|MIO10|Mic10	440574	ENSG00000173436|ENSG00000270136	GO:0003674|GO:0005515|GO:0005739|GO:0005743|GO:0008150|GO:0016021	chr1	MIM:616574|HGNC:HGNC:32068|Vega:OTTHUMG00000002712|Vega:OTTHUMG00000183956	mitochondrial inner membrane organizing system 1	19629821	protein-coding	19596977	+
644068	8.67093	8.83269	9.16718	8.89997	8.92757	RPS14P3	RPS14_1_16	644068			chr1	HGNC:HGNC:35797	ribosomal protein S14 pseudogene 3	19608644	pseudo	19607807	+
4681	1.96997	1.23377	1.31699	2.18216	0	NBL1	D1S1733E|DAN|DAND1|NB|NO3	4681	ENSG00000158747	GO:0005515|GO:0005615|GO:0007399|GO:0016015|GO:0030514|GO:0035582|GO:0036122|GO:0038098|GO:0042803|GO:0045666|GO:0048263|GO:0048812|GO:0090027	chr1	MIM:600613|HGNC:HGNC:7650|Vega:OTTHUMG00000002700	neuroblastoma 1, DAN family BMP antagonist	19658456	protein-coding	19643229	+
3362	0	0	1.28662	0.0122377	0	HTR6	5-HT6|5-HT6R	3362	ENSG00000158748	GO:0004969|GO:0004993|GO:0005515|GO:0005886|GO:0005887|GO:0005929|GO:0007187|GO:0007268|GO:0021795|GO:0030594|GO:0032008|GO:0098664	chr1	MIM:601109|HGNC:HGNC:5301|Vega:OTTHUMG00000002713	5-hydroxytryptamine receptor 6	19680966	protein-coding	19665287	+
255104	2.12197	0	1.71388	1.81959	0.45635	TMCO4		255104	ENSG00000162542	GO:0016021	chr1	HGNC:HGNC:27393|Vega:OTTHUMG00000002697	transmembrane and coiled-coil domains 4	19800021	protein-coding	19682213	-
54546	0	0	0	0	0	RNF186		54546	ENSG00000178828	GO:0016021|GO:0046872	chr1	MIM:617163|HGNC:HGNC:25978|Vega:OTTHUMG00000002709	ring finger protein 186	19815278	protein-coding	19814029	-
105376823	0	0	0	0	0	LOC105376823		105376823			chr1		uncharacterized LOC105376823	19889289	ncRNA	19860211	-
23252	3.80005	3.08176	4.31699	3.65609	3.94952	OTUD3	DUBA4	23252	ENSG00000169914	GO:0004843|GO:0005737|GO:0005829|GO:0016579|GO:0035871|GO:0036459|GO:0044313|GO:0050821|GO:0051898|GO:0071108|GO:1990167	chr1	MIM:611758|HGNC:HGNC:29038|Vega:OTTHUMG00000002696	OTU deubiquitinase 3	19912944	protein-coding	19882395	+
30814	0	0	0	0	0	PLA2G2E	GIIE sPLA2|sPLA2-IIE	30814	ENSG00000188784	GO:0004623|GO:0005509|GO:0005576|GO:0006644|GO:0006654|GO:0006954|GO:0016042|GO:0034374|GO:0036148|GO:0036149|GO:0036150|GO:0036151|GO:0036152|GO:0050482	chr1	HGNC:HGNC:13414|Vega:OTTHUMG00000002702	phospholipase A2 group IIE	19923617	protein-coding	19920307	-
106479333	0	0	0	0	0	RN7SL304P		106479333			chr1	HGNC:HGNC:46320	RNA, 7SL, cytoplasmic 304, pseudogene	19971269	pseudo	19970969	+
5320	0	0	0	0	0	PLA2G2A	MOM1|PLA2|PLA2B|PLA2L|PLA2S|PLAS1|sPLA2	5320	ENSG00000188257	GO:0004623|GO:0005509|GO:0005543|GO:0005576|GO:0005615|GO:0005783|GO:0005789|GO:0005886|GO:0006644|GO:0006654|GO:0010744|GO:0016042|GO:0019730|GO:0030141|GO:0034374|GO:0036148|GO:0036149|GO:0036150|GO:0036151|GO:0036152|GO:0046473|GO:0047498|GO:0048471|GO:0050482|GO:0050729|GO:0050830|GO:0070062|GO:0070374	chr1	MIM:172411|HGNC:HGNC:9031|Vega:OTTHUMG00000002699	phospholipase A2 group IIA	19980439	protein-coding	19975431	-
100419911	0	0	0	0	0	LOC100419911		100419911			chr1		prenylcysteine oxidase 1 pseudogene	20039444	pseudo	20038930	+
5322	0	0	0	0	0	PLA2G5	FRFB|GV-PLA2|PLA2-10|hVPLA(2)	5322	ENSG00000127472	GO:0004623|GO:0005509|GO:0005576|GO:0005794|GO:0005886|GO:0006644|GO:0006654|GO:0006663|GO:0008201|GO:0010518|GO:0016042|GO:0019370|GO:0034097|GO:0036148|GO:0036149|GO:0036150|GO:0036151|GO:0036152|GO:0047498|GO:0048471|GO:0050482|GO:0051591|GO:0070374	chr1	MIM:601192|HGNC:HGNC:9038|Vega:OTTHUMG00000002698	phospholipase A2 group V	20091901	protein-coding	20070208	+
26279	0	0	0	0	0	PLA2G2D	PLA2IID|SPLASH|sPLA2-IID|sPLA2S	26279	ENSG00000117215	GO:0002361|GO:0004623|GO:0005509|GO:0005576|GO:0006644|GO:0006654|GO:0006954|GO:0008201|GO:0016042|GO:0036148|GO:0036149|GO:0036150|GO:0036151|GO:0036152|GO:0042130|GO:0043395|GO:0050482	chr1	MIM:605630|HGNC:HGNC:9033|Vega:OTTHUMG00000002701	phospholipase A2 group IID	20119566	protein-coding	20112650	-
64600	0	0	0	0	0	PLA2G2F		64600	ENSG00000158786	GO:0004623|GO:0005509|GO:0005576|GO:0005829|GO:0006654|GO:0008150|GO:0016042|GO:0036148|GO:0036149|GO:0036150|GO:0036151|GO:0036152|GO:0042130|GO:0050482	chr1	MIM:616793|HGNC:HGNC:30040|Vega:OTTHUMG00000002704	phospholipase A2 group IIF	20150386	protein-coding	20139330	+
391013	0	0	0	0	0	PLA2G2C		391013	ENSG00000187980	GO:0005509|GO:0005576|GO:0006644|GO:0016042|GO:0050482	chr1	HGNC:HGNC:9032|Vega:OTTHUMG00000002705	phospholipase A2 group IIC	20177364	protein-coding	20163092	-
101928017	0	0	0	0	0	UBXN10-AS1		101928017	ENSG00000225986		chr1	HGNC:HGNC:41141	UBXN10 antisense RNA 1	20186486	ncRNA	20184243	-
127733	0	0	0.316992	0	0	UBXN10	UBXD3	127733	ENSG00000162543	GO:0005515|GO:0005929|GO:0030992|GO:0060271	chr1	MIM:616783|HGNC:HGNC:26354|Vega:OTTHUMG00000002708	UBX domain protein 10	20196048	protein-coding	20186078	+
105376825	0	0	0	0	0	LOC105376825		105376825			chr1		uncharacterized LOC105376825	20202827	ncRNA	20197306	+
105376826	0	0	0	0	0	LOC105376826		105376826			chr1		uncharacterized LOC105376826	20213349	ncRNA	20210712	-
105376827	0	0	0	0	0	LINC01757		105376827			chr1	HGNC:HGNC:52546	long intergenic non-protein coding RNA 1757	20244654	ncRNA	20243095	+
105376828	0	0	0	0	0	LOC105376828		105376828			chr1		uncharacterized LOC105376828	20274507	ncRNA	20271604	+
127731	0	0	0.316992	0	0	VWA5B1		127731	ENSG00000158816	GO:0005576	chr1	HGNC:HGNC:26538|Vega:OTTHUMG00000002835	von Willebrand factor A domain containing 5B1	20354894	protein-coding	20290919	+
339505	0	0	0	0	0	LINC01141		339505			chr1	HGNC:HGNC:49455	long intergenic non-protein coding RNA 1141	20428794	ncRNA	20359801	-
55450	1.6074	1.91184	2.77642	1.33417	2.67874	CAMK2N1	PRO1489	55450	ENSG00000162545	GO:0006469|GO:0008427|GO:0014069|GO:0019901|GO:0030054|GO:0030425|GO:0043025|GO:0045211	chr1	MIM:614986|HGNC:HGNC:24190|Vega:OTTHUMG00000002837	calcium/calmodulin dependent protein kinase II inhibitor 1	20486235	protein-coding	20482391	-
79594	4.52717	4.6932	5.45561	5.17344	4.71983	MUL1	C1orf166|GIDE|MAPL|MULAN|RNF218	79594	ENSG00000090432	GO:0000266|GO:0004842|GO:0004871|GO:0005515|GO:0005739|GO:0005777|GO:0006915|GO:0006919|GO:0007257|GO:0010637|GO:0010821|GO:0016020|GO:0016567|GO:0016925|GO:0019789|GO:0030308|GO:0030424|GO:0031307|GO:0031625|GO:0031648|GO:0033235|GO:0042802|GO:0043025|GO:0043123|GO:0045824|GO:0046872|GO:0050689|GO:0050821|GO:0051646|GO:0051881|GO:0051898|GO:0060339|GO:0071360|GO:0071650|GO:0090141|GO:1901028|GO:…	chr1	MIM:612037|HGNC:HGNC:25762|Vega:OTTHUMG00000002838	mitochondrial E3 ubiquitin protein ligase 1	20508181	protein-coding	20499448	-
441878	0	0	0	0	0	RPS4XP4	RPS4P4|RPS4X_1_17	441878			chr1	HGNC:HGNC:36545	ribosomal protein S4X pseudogene 4	20526810	pseudo	20525952	+
163933	1.38501	0	0	0	0	FAM43B		163933	ENSG00000183114		chr1	HGNC:HGNC:31791|Vega:OTTHUMG00000057491	family with sequence similarity 43 member B	20555020	protein-coding	20552439	+
978	0.789992	0	0	0	0	CDA	CDD	978	ENSG00000158825	GO:0001882|GO:0004126|GO:0005515|GO:0005576|GO:0005829|GO:0007166|GO:0008270|GO:0008655|GO:0009972|GO:0019858|GO:0030308|GO:0034774|GO:0042803|GO:0043097|GO:0043312|GO:0045980|GO:0051289|GO:1904724|GO:1904813	chr1	MIM:123920|HGNC:HGNC:1712|Vega:OTTHUMG00000002845	cytidine deaminase	20618907	protein-coding	20588951	+
65018	3.64971	3.0548	3.97996	2.91913	3.80999	PINK1	BRPK|PARK6	65018	ENSG00000158828	GO:0000151|GO:0000287|GO:0000422|GO:0000785|GO:0001934|GO:0002020|GO:0002082|GO:0004672|GO:0004674|GO:0005515|GO:0005524|GO:0005634|GO:0005737|GO:0005739|GO:0005741|GO:0005742|GO:0005743|GO:0005758|GO:0005829|GO:0005856|GO:0006468|GO:0006511|GO:0006950|GO:0006979|GO:0007005|GO:0010310|GO:0010629|GO:0010821|GO:0010857|GO:0010952|GO:0016020|GO:0016236|GO:0016239|GO:0016242|GO:0016301|GO:0016310|GO:…	chr1	MIM:608309|HGNC:HGNC:14581|Vega:OTTHUMG00000002841	PTEN induced putative kinase 1	20651511	protein-coding	20633455	+
102464833	0	0	0	0	0	MIR6084	hsa-mir-6084	102464833	ENSG00000284005		chr1	HGNC:HGNC:50235|miRBase:MI0020361	microRNA 6084	20633788	ncRNA	20633679	+
100861548	5.07772	4.91559	6.54421	4.74016	5.13661	PINK1-AS	NAPINK1|PINK1-AS1|PINK1AS	100861548	ENSG00000117242		chr1	HGNC:HGNC:38872	PINK1 antisense RNA	20652193	ncRNA	20642657	-
1650	5.8417	6.45487	7.10816	6.39594	6.46571	DDOST	AGER1|CDG1R|GATD6|OKSWcl45|OST|OST48|WBP1	1650	ENSG00000244038	GO:0004576|GO:0004579|GO:0005515|GO:0005783|GO:0005789|GO:0005886|GO:0006486|GO:0006487|GO:0008250|GO:0016020|GO:0016021|GO:0018279|GO:0034097|GO:0035577|GO:0042110|GO:0043231|GO:0043234|GO:0043312	chr1	MIM:602202|HGNC:HGNC:2728|Vega:OTTHUMG00000002844	dolichyl-diphosphooligosaccharide--protein glycosyltransferase non-catalytic subunit	20661544	protein-coding	20651767	-
57576	1.38501	0	0	2.33417	0.871387	KIF17	KIF17B|KIF3X|KLP-2|OSM-3	57576	ENSG00000117245	GO:0005524|GO:0005829|GO:0005871|GO:0005874|GO:0005929|GO:0005930|GO:0007018|GO:0008017|GO:0008574|GO:0016192|GO:0022008|GO:0030030|GO:0030992|GO:0032391|GO:0032839|GO:0035735|GO:0036064|GO:0098971|GO:1990075	chr1	MIM:605037|HGNC:HGNC:19167|Vega:OTTHUMG00000002863	kinesin family member 17	20718017	protein-coding	20664014	-
400745	2.25948	2.61228	1.90195	3.01224	1.87139	SH2D5		400745	ENSG00000189410	GO:0014069|GO:0030054|GO:0045211	chr1	HGNC:HGNC:28819|Vega:OTTHUMG00000002620	SH2 domain containing 5	20732640	protein-coding	20719732	-
50809	6.53841	6.60533	6.22817	6.73426	6.38854	HP1BP3	HP1-BP74|HP1BP74	50809	ENSG00000127483	GO:0000786|GO:0003677|GO:0005515|GO:0005634|GO:0005694|GO:0006334|GO:0006355|GO:0016607|GO:0031491|GO:0042127|GO:0070828|GO:0071456|GO:0097298	chr1	MIM:616072|HGNC:HGNC:24973|Vega:OTTHUMG00000002622	heterochromatin protein 1 binding protein 3	20786688	protein-coding	20742678	-
8672	6.52825	6.386	6.73576	6.73705	6.34734	EIF4G3	eIF-4G 3|eIF4G 3|eIF4GII	8672	ENSG00000075151	GO:0000339|GO:0003723|GO:0003743|GO:0005829|GO:0006413|GO:0006446|GO:0008135|GO:0010507|GO:0016032|GO:0016281	chr1	MIM:603929|HGNC:HGNC:3298|Vega:OTTHUMG00000002624	eukaryotic translation initiation factor 4 gamma 3	21176888	protein-coding	20806292	-
106480835	0	0	0	0	0	RNU7-200P		106480835			chr1	HGNC:HGNC:45734	RNA, U7 small nuclear 200 pseudogene	20841302	pseudo	20841241	+
105376830	0	0	0	0	0	LOC105376830		105376830			chr1		uncharacterized LOC105376830	20919273	ncRNA	20903705	+
105376829	0	0	0	0	0	LOC105376829		105376829			chr1		uncharacterized LOC105376829	20933441	ncRNA	20919271	+
100302155	0	0	0	0	0	MIR1256	MIRN1256|hsa-mir-1256	100302155	ENSG00000221808		chr1	HGNC:HGNC:35321|miRBase:MI0006390	microRNA 1256	20988432	ncRNA	20988314	-
100271141	0	0	0	0	0	RPS15AP6	RPS15A_1_18	100271141			chr1	HGNC:HGNC:35657	ribosomal protein S15a pseudogene 6	21003964	pseudo	21003511	-
106480261	0	0	0	0	0	HSPE1P27		106480261			chr1	HGNC:HGNC:49346	heat shock protein family E (Hsp10) member 1 pseudogene 27	21162081	pseudo	21161475	+
1889	6.39166	6.41169	6.94635	7.13088	6.55087	ECE1	ECE	1889	ENSG00000117298	GO:0001921|GO:0003100|GO:0004175|GO:0004222|GO:0005515|GO:0005765|GO:0005768|GO:0005886|GO:0007507|GO:0008270|GO:0009897|GO:0010814|GO:0010815|GO:0010816|GO:0016020|GO:0016021|GO:0016485|GO:0016486|GO:0017046|GO:0019229|GO:0031302|GO:0031982|GO:0033093|GO:0034959|GO:0042447|GO:0042733|GO:0042803|GO:0043583|GO:0048471|GO:0060037|GO:0070062	chr1	MIM:600423|HGNC:HGNC:3146|Vega:OTTHUMG00000002625	endothelin converting enzyme 1	21345541	protein-coding	21217247	-
100506801	0	0	0	0.0122377	1.45635	LOC100506801		100506801	ENSG00000231105		chr1		uncharacterized LOC100506801	21299869	ncRNA	21293290	+
94297	0	0	0	0	0	PPP1R11P1		94297			chr1	HGNC:HGNC:16326	protein phosphatase 1 regulatory inhibitor subunit 11 pseudogene 1	21398562	pseudo	21397800	+
100421269	0	0	0	0	0	LOC100421269		100421269			chr1		phosphodiesterase 4D interacting protein pseudogene	21411990	pseudo	21411462	-
105376832	0	0	0	0	0	LOC105376832		105376832			chr1		uncharacterized LOC105376832	21416543	ncRNA	21412667	-
343381	0	0	0	0	0	NBPF2P		343381			chr1	HGNC:HGNC:31987	NBPF member 2, pseudogene	21427960	pseudo	21423108	-
388605	0	0	0	0	0	HS6ST1P1	HS6ST1P	388605			chr1	HGNC:HGNC:31835	heparan sulfate 6-O-sulfotransferase 1 pseudogene 1	21432234	pseudo	21428268	+
100421114	0	0	0	0	0	CROCCP5		100421114			chr1	HGNC:HGNC:43865	ciliary rootlet coiled-coil, rootletin pseudogene 5	21436826	pseudo	21434320	+
84224	1.67174	2.59366	0.979958	0.819593	1.93028	NBPF3	AE2	84224	ENSG00000142794	GO:0005737|GO:1903955	chr1	MIM:612992|HGNC:HGNC:25076|Vega:OTTHUMG00000002944	NBPF member 3	21484900	protein-coding	21440090	+
767853	0	0	0	0	0	PFN1P10		767853			chr1	HGNC:HGNC:42985	profilin 1 pseudogene 10	21460202	pseudo	21459424	-
249	5.14927	4.4354	5.08518	4.30714	3.62627	ALPL	AP-TNAP|APTNAP|HOPS|TNAP|TNSALP	249	ENSG00000162551	GO:0001501|GO:0001649|GO:0001958|GO:0003006|GO:0004035|GO:0005515|GO:0005576|GO:0005578|GO:0005615|GO:0005886|GO:0006501|GO:0016020|GO:0016021|GO:0016311|GO:0016462|GO:0031225|GO:0032496|GO:0033280|GO:0046677|GO:0046872|GO:0051384|GO:0065010|GO:0070062|GO:0071407|GO:0071529	chr1	MIM:171760|HGNC:HGNC:438|Vega:OTTHUMG00000002949	alkaline phosphatase, liver/bone/kidney	21578412	protein-coding	21509358	+
105376834	0	0	0	0	0	LOC105376834		105376834			chr1		uncharacterized LOC105376834	21591187	ncRNA	21585690	+
5909	2.79516	3.67021	4.40452	3.3029	3.04131	RAP1GAP	RAP1GA1|RAP1GAP1|RAP1GAPII|RAPGAP	5909	ENSG00000076864	GO:0000139|GO:0003924|GO:0005096|GO:0005515|GO:0005829|GO:0007165|GO:0007411|GO:0016020|GO:0017016|GO:0042803|GO:0043087|GO:0043547|GO:0051056|GO:1903697	chr1	MIM:600278|HGNC:HGNC:9858|Vega:OTTHUMG00000007513	RAP1 GTPase activating protein	21669380	protein-coding	21596221	-
84196	7.49004	7.72003	7.21156	7.60335	7.57812	USP48	RAP1GA1|USP31	84196	ENSG00000090686	GO:0004843|GO:0005654|GO:0005739|GO:0005829|GO:0006511|GO:0016579	chr1	MIM:617445|HGNC:HGNC:18533|Vega:OTTHUMG00000007798	ubiquitin specific peptidase 48	21783199	protein-coding	21678579	-
401944	4.73078	4.67561	6.42552	5.77157	4.84867	LDLRAD2		401944	ENSG00000187942	GO:0016021	chr1	HGNC:HGNC:32071|Vega:OTTHUMG00000002675	low density lipoprotein receptor class A domain containing 2	21825221	protein-coding	21812265	+
3339	5.42725	5.20339	7.06724	6.30072	5.6658	HSPG2	HSPG|PLC|PRCAN|SJA|SJS|SJS1	3339	ENSG00000142798	GO:0001523|GO:0001525|GO:0005509|GO:0005515|GO:0005576|GO:0005604|GO:0005615|GO:0005796|GO:0005886|GO:0005925|GO:0006024|GO:0006027|GO:0006629|GO:0006898|GO:0008022|GO:0022617|GO:0030198|GO:0030203|GO:0031012|GO:0043202|GO:0044267|GO:0050750|GO:0070062|GO:0098797	chr1	MIM:142461|HGNC:HGNC:5273|Vega:OTTHUMG00000002674	heparan sulfate proteoglycan 2	21937297	protein-coding	21822232	-
440575	0	0	0	0	0	RPL21P29	RPL21_1_19	440575			chr1	HGNC:HGNC:35793	ribosomal protein L21 pseudogene 29	21908614	pseudo	21908058	+
23436	0	0	0	0	0	CELA3B	CBPP|ELA3B	23436	ENSG00000219073	GO:0004252|GO:0005615|GO:0006508|GO:0008203|GO:0008233	chr1	HGNC:HGNC:15945|Vega:OTTHUMG00000002758	chymotrypsin like elastase family member 3B	21989354	protein-coding	21976894	+
106479364	0	0	0	0	0	RN7SL386P		106479364			chr1	HGNC:HGNC:46402	RNA, 7SL, cytoplasmic 386, pseudogene	21987777	pseudo	21987481	+
10136	0	0	0	0	0	CELA3A	ELA3|ELA3A	10136	ENSG00000142789	GO:0004252|GO:0005615|GO:0006508|GO:0007586|GO:0008203	chr1	HGNC:HGNC:15944|Vega:OTTHUMG00000002755	chymotrypsin like elastase family member 3A	22012542	protein-coding	22001656	+
106480972	0	0	0	0	0	RN7SL186P		106480972			chr1	HGNC:HGNC:46202	RNA, 7SL, cytoplasmic 186, pseudogene	22010946	pseudo	22010650	+
101928043	0	0	0	0	0	LINC01635		101928043	ENSG00000228397		chr1	HGNC:HGNC:52422	long intergenic non-protein coding RNA 1635	22026048	ncRNA	22023994	-
29092	0	1.91184	1.31699	2.18002	2.19332	LINC00339	HSPC157|NCRNA00339	29092	ENSG00000218510		chr1	HGNC:HGNC:25011	long intergenic non-protein coding RNA 339	22031224	ncRNA	22025191	+
998	6.90857	6.39297	6.52405	6.89302	6.49822	CDC42	CDC42Hs|G25K|TKS	998	ENSG00000070831	GO:0000139|GO:0000322|GO:0002040|GO:0003161|GO:0003334|GO:0003924|GO:0005515|GO:0005525|GO:0005737|GO:0005789|GO:0005815|GO:0005829|GO:0005886|GO:0005911|GO:0005925|GO:0007030|GO:0007088|GO:0007097|GO:0007163|GO:0007596|GO:0010591|GO:0010592|GO:0010628|GO:0010629|GO:0016020|GO:0016567|GO:0017119|GO:0019901|GO:0021762|GO:0030036|GO:0030141|GO:0030175|GO:0030225|GO:0030307|GO:0030496|GO:0030742|GO:…	chr1	MIM:116952|HGNC:HGNC:1736|Vega:OTTHUMG00000002753	cell division cycle 42	22092943	protein-coding	22052627	+
107985102	0	0	0	0	0	LOC107985102		107985102			chr1		M-phase phosphoprotein 6 pseudogene	22068908	pseudo	22068298	-
54361	0	0	0.316992	0	0	WNT4	SERKAL|WNT-4	54361	ENSG00000162552	GO:0001658|GO:0001822|GO:0001837|GO:0001838|GO:0001889|GO:0003714|GO:0005109|GO:0005576|GO:0005578|GO:0005615|GO:0005737|GO:0005788|GO:0005796|GO:0005886|GO:0006702|GO:0008584|GO:0008585|GO:0009267|GO:0009986|GO:0010629|GO:0010894|GO:0016055|GO:0022407|GO:0030182|GO:0030237|GO:0030325|GO:0030336|GO:0030501|GO:0030666|GO:0032349|GO:0032967|GO:0033080|GO:0038030|GO:0040037|GO:0043547|GO:0045165|GO:…	chr1	MIM:603490|HGNC:HGNC:12783|Vega:OTTHUMG00000002894	Wnt family member 4	22143026	protein-coding	22117305	-
105376845	0	0	0	0	0	LOC105376845		105376845			chr1		uncharacterized LOC105376845	22157385	ncRNA	22140953	+
105376850	0	0	0	0	0	LOC105376850		105376850			chr1		uncharacterized LOC105376850	22172505	ncRNA	22160963	+
107985377	0	0	0	0	0	LOC107985377		107985377			chr1		uncharacterized LOC107985377	22257967	ncRNA	22252565	+
100616433	0	0	0	0	0	MIR4418		100616433	ENSG00000266564		chr1	HGNC:HGNC:41789|miRBase:MI0016754	microRNA 4418	22266300	ncRNA	22266239	+
101060363	0	0	0	0	0	LOC101060363		101060363			chr1		peptidyl-prolyl cis-trans isomerase A pseudogene	22323367	pseudo	22322745	-
105376856	0	0	0	0	0	LOC105376856		105376856			chr1		uncharacterized LOC105376856	22418938	ncRNA	22416331	-
9923	3.75424	3.9993	3.77642	1.70067	3.45635	ZBTB40	ZNF923	9923	ENSG00000184677	GO:0003674|GO:0003677|GO:0005634|GO:0006351|GO:0006355|GO:0006974|GO:0030282|GO:0046872	chr1	MIM:612106|HGNC:HGNC:29045|Vega:OTTHUMG00000002897	zinc finger and BTB domain containing 40	22531157	protein-coding	22451851	+
2046	0	0	1.90195	2.01224	0	EPHA8	EEK|EK3|HEK3	2046	ENSG00000070886	GO:0005004|GO:0005524|GO:0005886|GO:0005887|GO:0006929|GO:0007155|GO:0007411|GO:0016322|GO:0018108|GO:0030155|GO:0031175|GO:0031901|GO:0033628|GO:0043005|GO:0043410|GO:0043552|GO:0046777|GO:0048013|GO:0071372	chr1	MIM:176945|HGNC:HGNC:3391|Vega:OTTHUMG00000002892	EPH receptor A8	22603594	protein-coding	22563502	+
102466615	0	0	0	0	0	MIR6127	hsa-mir-6127	102466615	ENSG00000276835		chr1	HGNC:HGNC:50163|miRBase:MI0021271	microRNA 6127	22633366	ncRNA	22633258	-
712	0	0	0	0	0	C1QA		712	ENSG00000173372	GO:0004252|GO:0005515|GO:0005576|GO:0005581|GO:0005602|GO:0006508|GO:0006956|GO:0006958|GO:0007267|GO:0010039|GO:0030449|GO:0045087|GO:0070062	chr1	MIM:120550|HGNC:HGNC:1241|Vega:OTTHUMG00000002893	complement C1q A chain	22639682	protein-coding	22636506	+
714	0	0	0	0	0	C1QC	C1Q-C|C1QG	714	ENSG00000159189	GO:0004252|GO:0005576|GO:0005581|GO:0005615|GO:0006508|GO:0006955|GO:0006956|GO:0006958|GO:0030449|GO:0030853|GO:0045087|GO:0045650|GO:0070062|GO:0072562	chr1	MIM:120575|HGNC:HGNC:1245|Vega:OTTHUMG00000002891	complement C1q C chain	22648111	protein-coding	22643617	+
713	0	0	0	0	0	C1QB		713	ENSG00000173369	GO:0004252|GO:0005515|GO:0005576|GO:0005581|GO:0005602|GO:0006508|GO:0006956|GO:0006958|GO:0030449|GO:0042803|GO:0045087|GO:0048839|GO:0070062|GO:0072562	chr1	MIM:120570|HGNC:HGNC:1242|Vega:OTTHUMG00000002896	complement C1q B chain	22661636	protein-coding	22652981	+
2048	4.38501	3.37127	5.09835	5.26016	3.87139	EPHB2	CAPB|DRT|EK5|EPHT3|ERK|Hek5|PCBC|Tyro5	2048	ENSG00000133216	GO:0001525|GO:0001655|GO:0004713|GO:0005005|GO:0005515|GO:0005524|GO:0005576|GO:0005634|GO:0005829|GO:0005886|GO:0005887|GO:0007399|GO:0007411|GO:0007413|GO:0016310|GO:0018108|GO:0022038|GO:0030424|GO:0030425|GO:0042472|GO:0048013|GO:0050878|GO:0051965|GO:0060021|GO:0060996|GO:0060997|GO:0071679|GO:0098794	chr1	MIM:600997|HGNC:HGNC:3393|Vega:OTTHUMG00000002881	EPH receptor B2	22921500	protein-coding	22710838	+
100616391	0	0	0	0	0	MIR4684		100616391	ENSG00000265422		chr1	HGNC:HGNC:41695|miRBase:MI0017316	microRNA 4684	22719598	ncRNA	22719517	+
100422914	0	0	0	0	0	MIR4253		100422914	ENSG00000264014		chr1	HGNC:HGNC:38231|miRBase:MI0015860	microRNA 4253	22863226	ncRNA	22863159	-
646262	0	0	0	0	0	LACTBL1		646262	ENSG00000215906		chr1	HGNC:HGNC:35445|Vega:OTTHUMG00000003228	lactamase beta like 1	22965430	protein-coding	22953043	-
729059	0	0	0	0	0	TEX46	C1orf234|TEX#	729059	ENSG00000227868		chr1	HGNC:HGNC:44651|Vega:OTTHUMG00000003226	testis expressed 46	23015850	protein-coding	23010834	-
23028	6.53475	6.32969	6.53616	6.55964	6.43363	KDM1A	AOF2|BHC110|CPRF|KDM1|LSD1	23028	ENSG00000004487	GO:0000122|GO:0000380|GO:0000784|GO:0000790|GO:0002039|GO:0003682|GO:0004407|GO:0005515|GO:0005634|GO:0005654|GO:0005667|GO:0006351|GO:0006357|GO:0006482|GO:0007596|GO:0008134|GO:0010569|GO:0010976|GO:0016491|GO:0016575|GO:0019899|GO:0021987|GO:0030374|GO:0032091|GO:0032451|GO:0032452|GO:0032453|GO:0032454|GO:0033169|GO:0033184|GO:0034644|GO:0034648|GO:0034720|GO:0035563|GO:0042162|GO:0042551|GO:…	chr1	MIM:609132|HGNC:HGNC:29079|Vega:OTTHUMG00000003220	lysine demethylase 1A	23083691	protein-coding	23019448	+
100422866	0	0	0	0	0	MIR3115	mir-3115	100422866	ENSG00000263793		chr1	HGNC:HGNC:38371|miRBase:MI0014127	microRNA 3115	23044372	ncRNA	23044305	+
100616177	0	0	0	0.156628	0	MIR4419A		100616177	ENSG00000266802		chr1	HGNC:HGNC:41828|miRBase:MI0016755	microRNA 4419a	23057934	ncRNA	23057858	-
7798	5.4294	5.26939	5.60239	5.64159	4.97991	LUZP1	LUZP	7798	ENSG00000169641	GO:0003281|GO:0005634|GO:0016020|GO:0021503|GO:0060840|GO:0070062	chr1	MIM:601422|HGNC:HGNC:14985|Vega:OTTHUMG00000003227	leucine zipper protein 1	23168858	protein-coding	23084023	-
106480586	0	0	0	0	0	RNU6-514P		106480586			chr1	HGNC:HGNC:47477	RNA, U6 small nuclear 514, pseudogene	23162810	pseudo	23162704	+
106479625	0	0	0	0	0	RNU6-135P		106479625			chr1	HGNC:HGNC:47098	RNA, U6 small nuclear 135, pseudogene	23164053	pseudo	23163953	+
3352	1.38501	0	2.63892	1.01224	0	HTR1D	5-HT1D|HT1DA|HTR1DA|HTRL|RDC4	3352	ENSG00000179546	GO:0004993|GO:0005886|GO:0005887|GO:0007187|GO:0007193|GO:0007268|GO:0009636|GO:0014827|GO:0030594|GO:0040012|GO:0042310|GO:0050795|GO:0051378|GO:0098664	chr1	MIM:182133|HGNC:HGNC:5289|Vega:OTTHUMG00000003235	5-hydroxytryptamine receptor 1D	23194729	protein-coding	23191895	-
391019	0	0	0	0	0	RPL29P6	RPL29_1_20	391019			chr1	HGNC:HGNC:36627	ribosomal protein L29 pseudogene 6	23245345	pseudo	23244729	+
100996511	0.800045	0	0	1.5972	0	LINC01355		100996511			chr1	HGNC:HGNC:50584	long intergenic non-protein coding RNA 1355	23285518	ncRNA	23281309	-
10236	7.26647	7.24126	5.94635	7.31163	7.07119	HNRNPR	HNRPR|hnRNP-R	10236	ENSG00000125944	GO:0000398|GO:0003723|GO:0003730|GO:0005515|GO:0005654|GO:0005681|GO:0005730|GO:0005783|GO:0006397|GO:0007623|GO:0016070|GO:0030425|GO:0030426|GO:0030529|GO:0043086|GO:0043679|GO:0061014|GO:0061157|GO:0071013	chr1	MIM:607201|HGNC:HGNC:5047	heterogeneous nuclear ribonucleoprotein R	23344364	protein-coding	23304690	-
80818	0.800045	0.911839	0	0	0	ZNF436	ZNF|Zfp46	80818	ENSG00000125945	GO:0003677|GO:0003700|GO:0005515|GO:0005654|GO:0005829|GO:0006351|GO:0006355|GO:0046872	chr1	MIM:611703|HGNC:HGNC:20814|Vega:OTTHUMG00000003232	zinc finger protein 436	23369864	protein-coding	23359448	-
148898	0	0.911839	0.316992	0	1.45635	ZNF436-AS1	C1orf213	148898	ENSG00000249087		chr1	HGNC:HGNC:25122	ZNF436 antisense RNA 1	23371837	ncRNA	23368971	+
6920	0	0	0	0	0	TCEA3	TFIIS|TFIIS.H	6920	ENSG00000204219	GO:0003677|GO:0005634|GO:0006351|GO:0006355|GO:0008270	chr1	MIM:604128|HGNC:HGNC:11615|Vega:OTTHUMG00000003233	transcription elongation factor A3	23424779	protein-coding	23380909	-
55616	3.92933	2.71919	3.96085	4.14152	4.51199	ASAP3	ACAP4|CENTB6|DDEFL1|UPLC1	55616	ENSG00000088280	GO:0001726|GO:0005096|GO:0005515|GO:0005654|GO:0005829|GO:0005925|GO:0016477|GO:0043231|GO:0043547|GO:0046872|GO:0051492	chr1	MIM:616594|HGNC:HGNC:14987|Vega:OTTHUMG00000003234	ArfGAP with SH3 domain, ankyrin repeat and PH domain 3	23484257	protein-coding	23428563	-
1870	3.50048	4.04112	3.12435	1.01224	3.39495	E2F2	E2F-2	1870	ENSG00000007968	GO:0001047|GO:0003677|GO:0003700|GO:0005515|GO:0005654|GO:0005667|GO:0006355|GO:0006367|GO:0007049|GO:0008134|GO:0046983|GO:0051726|GO:0072332|GO:1990086	chr1	MIM:600426|HGNC:HGNC:3114|Vega:OTTHUMG00000003223	E2F transcription factor 2	23531220	protein-coding	23506428	-
101928163	0	0	0	0	0	LOC101928163		101928163			chr1		uncharacterized LOC101928163	23528419	ncRNA	23521930	+
105376859	0	0	0	0	0	LOC105376859		105376859			chr1		uncharacterized LOC105376859	23554862	ncRNA	23548163	-
3399	7.77928	7.98138	6.41446	7.25064	7.17886	ID3	HEIR-1|bHLHb25	3399	ENSG00000117318	GO:0000122|GO:0001656|GO:0003700|GO:0003714|GO:0005515|GO:0005634|GO:0005737|GO:0006275|GO:0006351|GO:0007275|GO:0007417|GO:0007507|GO:0007517|GO:0007623|GO:0008134|GO:0009611|GO:0019904|GO:0030182|GO:0030855|GO:0030903|GO:0042476|GO:0043065|GO:0043433|GO:0045662|GO:0045668|GO:0045892|GO:0046983|GO:0051726|GO:0072750|GO:1901707	chr1	MIM:600277|HGNC:HGNC:5362	inhibitor of DNA binding 3, HLH protein	23559794	protein-coding	23557930	-
107984928	0	0	0	0	0	LOC107984928		107984928			chr1		uncharacterized LOC107984928	23602302	ncRNA	23576481	-
259283	0	0	0	0	0	MDS2		259283	ENSG00000197880	GO:0005615	chr1	MIM:607305|HGNC:HGNC:29633|Vega:OTTHUMG00000002927	myelodysplastic syndrome 2 translocation associated	23640568	protein-coding	23627334	+
729856	0	0	0	0	0	LOC729856		729856			chr1		elongation factor 1-alpha-like	23671244	pseudo	23670777	+
6135	10.4292	10.4507	10.6063	10.3899	10.4227	RPL11	DBA7|GIG34|L11	6135	ENSG00000142676	GO:0000027|GO:0000184|GO:0003723|GO:0003735|GO:0005515|GO:0005654|GO:0005730|GO:0005737|GO:0005829|GO:0006364|GO:0006412|GO:0006413|GO:0006605|GO:0006614|GO:0008097|GO:0010628|GO:0016020|GO:0019083|GO:0022625|GO:0031012|GO:0031625|GO:0032092|GO:0032435|GO:0034504|GO:0042273|GO:0043234|GO:0050821|GO:0070062|GO:1901798|GO:1904667|GO:1990948|GO:2000059|GO:2000435	chr1	MIM:604175|HGNC:HGNC:10301|Vega:OTTHUMG00000002926	ribosomal protein L11	23696426	protein-coding	23691779	+
6924	6.0095	6.31556	4.9317	5.97417	5.54381	ELOA	SIII|SIII p110|TCEB3|TCEB3A	6924	ENSG00000011007	GO:0005515|GO:0005615|GO:0005654|GO:0006357|GO:0006366|GO:0006368|GO:0016021|GO:0070449	chr1	MIM:600786|HGNC:HGNC:11620|Vega:OTTHUMG00000002957	elongin A	23762059	protein-coding	23743366	+
100506963	0	0.648805	0	1.23463	0	ELOA-AS1	TCEB3-AS1	100506963	ENSG00000236810		chr1	HGNC:HGNC:50582	ELOA antisense RNA 1	23778297	ncRNA	23760382	-
57095	5.52797	5.84258	5.74326	5.71268	5.2637	PITHD1	C1orf128|HT014|TXNL1CL	57095	ENSG00000057757	GO:0005634|GO:0006974	chr1	HGNC:HGNC:25022|Vega:OTTHUMG00000002960	PITH domain containing 1	23788232	protein-coding	23778386	+
105376860	0	0	0	0	0	LOC105376860		105376860			chr1		uncharacterized LOC105376860	23793765	ncRNA	23790624	-
11313	7.20229	7.07234	6.76809	6.88654	6.81375	LYPLA2	APT-2|APT2|DJ886K2.4	11313	ENSG00000011009	GO:0002084|GO:0005737|GO:0005829|GO:0006631|GO:0007411|GO:0008474|GO:0045296|GO:0052689|GO:0070062	chr1	MIM:616143|HGNC:HGNC:6738|Vega:OTTHUMG00000002961	lysophospholipase II	23795539	protein-coding	23791156	+
2582	2.60316	2.4968	2.48692	3.26017	2.04131	GALE	SDR1E1	2582	ENSG00000117308	GO:0003974|GO:0003978|GO:0005829|GO:0019388|GO:0042802|GO:0042803|GO:0070062	chr1	MIM:606953|HGNC:HGNC:4116|Vega:OTTHUMG00000002958	UDP-galactose-4-epimerase	23800804	protein-coding	23795599	-
3155	3.96997	3.4968	4.63892	4.00848	3.91578	HMGCL	HL	3155	ENSG00000117305	GO:0000062|GO:0000287|GO:0001889|GO:0004419|GO:0005102|GO:0005739|GO:0005743|GO:0005759|GO:0005777|GO:0006552|GO:0006629|GO:0006637|GO:0007005|GO:0007584|GO:0030145|GO:0031406|GO:0042594|GO:0042803|GO:0046872|GO:0046951|GO:0051262|GO:0070542	chr1	MIM:613898|HGNC:HGNC:5005|Vega:OTTHUMG00000002963	3-hydroxymethyl-3-methylglutaryl-CoA lyase	23825459	protein-coding	23801877	-
105376861	0	0	0	0	0	LOC105376861		105376861			chr1		uncharacterized LOC105376861	23838636	ncRNA	23825540	-
2517	2.96997	2.80261	2.77642	3.33417	3.04131	FUCA1	FUCA	2517	ENSG00000179163	GO:0004560|GO:0005576|GO:0005737|GO:0006004|GO:0006027|GO:0016139|GO:0035578|GO:0043202|GO:0043312|GO:0070062	chr1	MIM:612280|HGNC:HGNC:4006|Vega:OTTHUMG00000002965	fucosidase, alpha-L- 1, tissue	23868369	protein-coding	23845081	-
1269	0	0	0	0	0	CNR2	CB-2|CB2|CX5	1269	ENSG00000188822	GO:0001975|GO:0004949|GO:0005886|GO:0005887|GO:0006954|GO:0006955|GO:0007187|GO:0019233|GO:0030425|GO:0030595|GO:0031234|GO:0032229|GO:0032496|GO:0033004|GO:0038171|GO:0043204|GO:0045759|GO:0050728|GO:0051001	chr1	MIM:605051|HGNC:HGNC:2160|Vega:OTTHUMG00000013892	cannabinoid receptor 2	23913327	protein-coding	23873970	-
646330	0	0	0	0	0	BTBD6P1		646330			chr1	HGNC:HGNC:51542	BTB domain containing 6 pseudogene 1	23903008	pseudo	23901049	-
107984929	0	0	0	0	0	LOC107984929		107984929			chr1		uncharacterized LOC107984929	23912664	ncRNA	23910737	+
100616492	0	0	0	0	0	MIR378F	mir-378f	100616492	ENSG00000264926		chr1	HGNC:HGNC:41686|miRBase:MI0016756	microRNA 378f	23929147	ncRNA	23929070	+
55629	5.53701	5.02036	5.09835	5.56683	4.43617	PNRC2		55629	ENSG00000189266	GO:0000184|GO:0000932|GO:0005515|GO:0005634|GO:0005654|GO:0005794|GO:0005829|GO:0006351|GO:0006355|GO:0031087	chr1	MIM:611882|HGNC:HGNC:23158|Vega:OTTHUMG00000013891	proline rich nuclear receptor coactivator 2	23963459	protein-coding	23959811	+
10772	7.40695	7.4223	6.98981	7.45669	7.2038	SRSF10	FUSIP1|FUSIP2|NSSR|PPP1R149|SFRS13|SFRS13A|SRp38|SRrp40|TASR|TASR1|TASR2	10772	ENSG00000188529	GO:0000244|GO:0000375|GO:0000398|GO:0003723|GO:0005515|GO:0005634|GO:0005654|GO:0005737|GO:0005829|GO:0006355|GO:0006376|GO:0006406|GO:0016482|GO:0016607|GO:0048024|GO:0048025|GO:0050733|GO:0051082	chr1	MIM:605221|HGNC:HGNC:16713|Vega:OTTHUMG00000013893	serine and arginine rich splicing factor 10	23980463	protein-coding	23964347	-
105378615	0	0	0	0	0	LOC105378615		105378615			chr1		uncharacterized LOC105378615	23987788	ncRNA	23987408	-
127295	0	0	0	0	0	RPL36P5	RPL36_1_21	127295			chr1	HGNC:HGNC:35567	ribosomal protein L36 pseudogene 5	24008519	pseudo	24007881	-
105376863	0	0	0	0	0	LOC105376863		105376863			chr1		uncharacterized LOC105376863	24037046	ncRNA	24010499	+
107984931	0	0	0	0	0	LOC107984931		107984931			chr1		uncharacterized LOC107984931	24064129	ncRNA	24042274	+
127294	0	0	0	0	0	MYOM3		127294	ENSG00000142661	GO:0005859|GO:0006941|GO:0007015|GO:0008307|GO:0030018|GO:0031430|GO:0042803|GO:0045214|GO:0051015|GO:0051371|GO:0071688|GO:0097493	chr1	MIM:616832|HGNC:HGNC:26679|Vega:OTTHUMG00000002969	myomesin 3	24112175	protein-coding	24056041	-
107985737	0	0	0	0	0	LOC107985737		107985737			chr1		uncharacterized LOC107985737	24084296	ncRNA	24066009	+
105376864	0	0	0	0	0	LOC105376864		105376864			chr1		uncharacterized LOC105376864	24104540	ncRNA	24098018	+
58985	0.800045	0	0	0	0	IL22RA1	CRF2-9|IL22R|IL22R1	58985	ENSG00000142677	GO:0004904|GO:0005515|GO:0005886|GO:0008150|GO:0016021|GO:0019221|GO:0042015|GO:0050829	chr1	MIM:605457|HGNC:HGNC:13700|Vega:OTTHUMG00000003041	interleukin 22 receptor subunit alpha 1	24143285	protein-coding	24119771	-
107985738	0	0	0	0	0	LOC107985738		107985738			chr1		uncharacterized LOC107985738	24157356	ncRNA	24151419	+
163702	3.04797	2.61228	2.97996	3.18216	1.87139	IFNLR1	CRF2/12|IFNLR|IL-28R1|IL28RA|LICR2	163702	ENSG00000185436	GO:0002385|GO:0004896|GO:0005515|GO:0005886|GO:0008285|GO:0016021|GO:0019221|GO:0032002|GO:0034342|GO:0050691|GO:0051607	chr1	MIM:607404|HGNC:HGNC:18584|Vega:OTTHUMG00000003036	interferon lambda receptor 1	24187275	protein-coding	24154157	-
284632	0	0	0	0	0	LOC284632		284632	ENSG00000230023		chr1		uncharacterized LOC284632	24211690	ncRNA	24200240	+
105376871	0	0	0	0	0	LOC105376871		105376871			chr1		uncharacterized LOC105376871	24321933	ncRNA	24305928	-
57822	0	0	0	0.0122377	0	GRHL3	SOM|TFCP2L4|VWS2	57822	ENSG00000158055	GO:0001228|GO:0001736|GO:0001843|GO:0005515|GO:0005634|GO:0005654|GO:0006366|GO:0007389|GO:0007398|GO:0007417|GO:0008544|GO:0031490|GO:0032956|GO:0042060|GO:0043547|GO:0043565|GO:0045944|GO:0061029|GO:0061436|GO:0090103|GO:0090179	chr1	MIM:608317|HGNC:HGNC:25839|Vega:OTTHUMG00000003040	grainyhead like transcription factor 3	24364480	protein-coding	24319322	+
90529	2.60461	3.48719	3.07686	3.43497	2.87139	STPG1	C1orf201|MAPO2	90529	ENSG00000001460	GO:0005634|GO:0005737|GO:0006915	chr1	MIM:615826|HGNC:HGNC:28070|Vega:OTTHUMG00000003297	sperm tail PG-rich repeat containing 1	24415097	protein-coding	24356999	-
57185	3.88751	3.50635	4.01743	3.65378	3.77828	NIPAL3	DJ462O23.2|NPAL3	57185	ENSG00000001461	GO:0005515|GO:0015095|GO:0015693|GO:0016020|GO:0016021|GO:1903830	chr1	HGNC:HGNC:25233|Vega:OTTHUMG00000003299	NIPA like domain containing 3	24472983	protein-coding	24413487	+
100750325	0	0	0	0.0122377	0	RCAN3AS		100750325			chr1	HGNC:HGNC:39009	RCAN3 antisense	24502382	ncRNA	24496254	-
11123	1.80005	2.23377	1.90195	1.81959	1.87139	RCAN3	DSCR1L2|MCIP3|RCN3|hRCN3	11123	ENSG00000117602	GO:0003723|GO:0005515|GO:0005737|GO:0008597|GO:0009653|GO:0019722|GO:0031013|GO:0050790|GO:0070884	chr1	MIM:605860|HGNC:HGNC:3042|Vega:OTTHUMG00000003298	RCAN family member 3	24537020	protein-coding	24502351	+
100506985	0	0	0	0	0	LOC100506985		100506985			chr1		uncharacterized LOC100506985	24556024	ncRNA	24539274	-
400746	0	0	0.316992	0	0	NCMAP	C1orf130|MP11	400746	ENSG00000184454	GO:0005887|GO:0019911|GO:0031643|GO:0032290|GO:0033270|GO:0043220	chr1	HGNC:HGNC:29332|Vega:OTTHUMG00000003317	non-compact myelin associated protein	24609327	protein-coding	24556076	+
100270884	0	0	0	0	0	RPL26P8	RPL26_1_22	100270884			chr1	HGNC:HGNC:36192	ribosomal protein L26 pseudogene 8	24563971	pseudo	24563597	+
10250	8.35942	8.36309	8.50263	8.48797	8.49161	SRRM1	160-KD|POP101|SRM160	10250	ENSG00000133226	GO:0000375|GO:0000398|GO:0003677|GO:0003723|GO:0005515|GO:0005634|GO:0005654|GO:0005829|GO:0006369|GO:0006405|GO:0006406|GO:0008380|GO:0016363|GO:0016607|GO:0031124|GO:0071013	chr1	MIM:605975|HGNC:HGNC:16638|Vega:OTTHUMG00000003320	serine and arginine repetitive matrix 1	24673281	protein-coding	24643103	+
25932	7.59745	7.26945	7.09108	7.53167	7.82155	CLIC4	CLIC4L|H1|MTCLIC|huH1|p64H1	25932	ENSG00000169504	GO:0001525|GO:0001886|GO:0005244|GO:0005254|GO:0005515|GO:0005622|GO:0005737|GO:0005739|GO:0005813|GO:0005829|GO:0005886|GO:0005902|GO:0005911|GO:0006821|GO:0007035|GO:0009566|GO:0009986|GO:0015629|GO:0015630|GO:0016363|GO:0030154|GO:0030216|GO:0030336|GO:0030496|GO:0030659|GO:0034707|GO:0034765|GO:0035088|GO:0035264|GO:0045177|GO:0048471|GO:0048754|GO:0051493|GO:0061299|GO:0070062|GO:0071277|GO:…	chr1	MIM:606536|HGNC:HGNC:13518|Vega:OTTHUMG00000003327	chloride intracellular channel 4	24844324	protein-coding	24745269	+
106480094	0	0	0	0	0	RNU6-1208P		106480094			chr1	HGNC:HGNC:48171	RNA, U6 small nuclear 1208, pseudogene	24777979	pseudo	24777873	-
105376876	0	0	0	0	0	LOC105376876		105376876			chr1		uncharacterized LOC105376876	24865340	ncRNA	24857082	+
864	0	0.911839	0	0	0	RUNX3	AML2|CBFA3|PEBP2aC	864	ENSG00000020633	GO:0000122|GO:0000790|GO:0000977|GO:0000981|GO:0001503|GO:0002062|GO:0003700|GO:0005515|GO:0005524|GO:0005634|GO:0005654|GO:0005730|GO:0005737|GO:0005829|GO:0006355|GO:0006357|GO:0006366|GO:0006468|GO:0030097|GO:0043231|GO:0045595|GO:0045786|GO:0045893|GO:0048935|GO:0050680|GO:0071559	chr1	MIM:600210|HGNC:HGNC:10473|Vega:OTTHUMG00000003316	runt related transcription factor 3	24965010	protein-coding	24899511	-
102465437	0	0	0	0	0	MIR6731	hsa-mir-6731	102465437	ENSG00000278034		chr1	HGNC:HGNC:50036|miRBase:MI0022576	microRNA 6731	24919416	ncRNA	24919345	-
107984932	0	0	0	0	0	LOC107984932		107984932			chr1		uncharacterized LOC107984932	24926329	ncRNA	24924329	+
105376878	0	0	0	0	0	LOC105376878		105376878			chr1		uncharacterized LOC105376878	24964709	ncRNA	24932454	+
100616365	0	0	0	0	0	MIR4425		100616365	ENSG00000264371		chr1	HGNC:HGNC:41891|miRBase:MI0016764	microRNA 4425	25023586	ncRNA	25023503	+
105376879	0	0	0	0	0	LOC105376879		105376879			chr1		uncharacterized LOC105376879	25047377	ncRNA	25039972	+
391020	0	0	0	0	0	LOC391020		391020			chr1		interferon induced transmembrane protein 3 pseudogene	25125457	pseudo	25124893	-
25949	6.73472	6.76567	6.89945	6.58128	6.63294	SYF2	CBPIN|NTC31|P29|fSAP29	25949	ENSG00000117614	GO:0000398|GO:0000974|GO:0001701|GO:0003723|GO:0005515|GO:0005634|GO:0005654|GO:0007095|GO:0007369|GO:0008284|GO:0016607|GO:0048568|GO:0071013|GO:0071014	chr1	MIM:607090|HGNC:HGNC:19824|Vega:OTTHUMG00000043610	SYF2 pre-mRNA splicing factor	25232522	protein-coding	25222276	-
57035	5.82876	5.84997	5.33507	5.68882	6.03864	RSRP1	C1orf63|NPD014	57035	ENSG00000117616	GO:0005515	chr1	HGNC:HGNC:25234|Vega:OTTHUMG00000043611	arginine and serine rich protein 1	25338254	protein-coding	25242237	-
105376882	0	0	0	0	0	LOC105376882		105376882			chr1		uncharacterized LOC105376882	25274799	ncRNA	25269462	-
6007	0.800045	0	1.48692	0.0122377	0	RHD	CD240D|DIIIc|RH|RH30|RHCED|RHDVA(TT)|RHDel|RHPII|RHXIII|Rh4|RhDCw|RhII|RhK562-II|RhPI	6007	ENSG00000187010	GO:0005887|GO:0008519|GO:0015695|GO:0072488	chr1	MIM:111680|HGNC:HGNC:10009|Vega:OTTHUMG00000003476	Rh blood group D antigen	25330445	protein-coding	25272486	+
29768	0	0	0	0	0	SDHDP6		29768			chr1	HGNC:HGNC:10689	succinate dehydrogenase complex subunit D pseudogene 6	25294669	pseudo	25293358	-
23585	4.92933	5.58426	5.40445	5.36979	5.15679	TMEM50A	IFNRC|SMP1	23585	ENSG00000183726	GO:0005783|GO:0016021	chr1	MIM:605348|HGNC:HGNC:30590|Vega:OTTHUMG00000007651	transmembrane protein 50A	25362361	protein-coding	25338298	+
6006	0	0	0	1.5972	0	RHCE	CD240CE|RH|RH30A|RHC|RHCe(152N)|RHE|RHIXB|RHPI|Rh4|RhIVb(J)|RhVI|RhVIII	6006	ENSG00000188672	GO:0005887|GO:0008519|GO:0015695|GO:0072488	chr1	MIM:111700|HGNC:HGNC:10008|Vega:OTTHUMG00000007650	Rh blood group CcEe antigens	25420872	protein-coding	25362249	-
388606	0	0	0	0	0	SDHDP7		388606			chr1	HGNC:HGNC:31410	succinate dehydrogenase complex subunit D pseudogene 7	25400004	pseudo	25398695	+
55219	3.25948	3.4968	3.82502	3.73543	3.87139	TMEM57	MACOILIN	55219	ENSG00000204178	GO:0003674|GO:0005634|GO:0007420|GO:0008150|GO:0016021|GO:0030424|GO:0031965|GO:0044306|GO:0045202	chr1	MIM:610301|HGNC:HGNC:25572|Vega:OTTHUMG00000003473	transmembrane protein 57	25500207	protein-coding	25430858	+
26119	5.84444	6.1764	5.74326	5.50052	5.57183	LDLRAP1	ARH|ARH1|ARH2|FHCB1|FHCB2	26119	ENSG00000157978	GO:0001540|GO:0001784|GO:0005515|GO:0005546|GO:0005769|GO:0005829|GO:0005883|GO:0005886|GO:0006810|GO:0006898|GO:0008203|GO:0009898|GO:0009925|GO:0009967|GO:0030121|GO:0030122|GO:0030159|GO:0030276|GO:0030424|GO:0030665|GO:0031623|GO:0034383|GO:0035591|GO:0035612|GO:0035615|GO:0042632|GO:0042982|GO:0043393|GO:0048260|GO:0050750|GO:0055037|GO:0061024|GO:0090003|GO:0090118|GO:0090205|GO:1905602	chr1	MIM:605747|HGNC:HGNC:18640|Vega:OTTHUMG00000007386	low density lipoprotein receptor adaptor protein 1	25568886	protein-coding	25543585	+
57134	1.38501	2.23377	1.90195	2.01224	2.45635	MAN1C1	HMIC|MAN1A3|MAN1C|pp6318	57134	ENSG00000117643	GO:0000139|GO:0004571|GO:0005509|GO:0005783|GO:0006487|GO:0006491|GO:0030173|GO:0070062|GO:1904381	chr1	MIM:616772|HGNC:HGNC:19080|Vega:OTTHUMG00000004417	mannosidase alpha class 1C member 1	25786207	protein-coding	25617468	+
57190	5.1576	5.19724	5.52645	5.05663	4.67874	SELENON	CFTD|MDRS1|RSMD1|RSS|SELN|SEPN1	57190	ENSG00000162430	GO:0003674|GO:0005509|GO:0005515|GO:0005789|GO:0008150|GO:0016491|GO:0048741|GO:0055074|GO:0055114|GO:0060314|GO:1902884	chr1	MIM:606210|HGNC:HGNC:15999|Vega:OTTHUMG00000007375	selenoprotein N	25818222	protein-coding	25800176	+
56181	3.70287	1.97073	3.40446	3.0997	3.2637	MTFR1L	FAM54B|HYST1888|MST116|MSTP116	56181	ENSG00000117640	GO:0000266|GO:0005515|GO:0005739|GO:0009060	chr1	HGNC:HGNC:28836|Vega:OTTHUMG00000007377	mitochondrial fission regulator 1 like	25832942	protein-coding	25819906	+
646471	0	1.91184	0.901955	0	0.871387	LOC646471		646471			chr1		uncharacterized LOC646471	25823606	ncRNA	25819954	-
79000	4.58141	5.00636	5.52645	5.20206	4.82558	AUNIP	AIBP|C1orf135	79000	ENSG00000127423	GO:0000922|GO:0005515|GO:0005737|GO:0005813|GO:0007051	chr1	HGNC:HGNC:28363|Vega:OTTHUMG00000007372	aurora kinase A and ninein interacting protein	25859458	protein-coding	25831913	-
164091	0	1.00376	1.90195	1.01224	0.871387	PAQR7	MPRA|PGLP|mSR	164091	ENSG00000182749	GO:0003707|GO:0005496|GO:0005886|GO:0007275|GO:0016021|GO:0043401|GO:0048477|GO:0048545	chr1	MIM:607779|HGNC:HGNC:23146|Vega:OTTHUMG00000007373	progestin and adipoQ receptor family member 7	25871253	protein-coding	25861484	-
3925	9.18051	8.93836	9.35003	9.41418	9.034	STMN1	C1orf215|LAP18|Lag|OP18|PP17|PP19|PR22|SMN	3925	ENSG00000117632	GO:0000281|GO:0004871|GO:0005515|GO:0005622|GO:0005737|GO:0005829|GO:0005874|GO:0007019|GO:0007052|GO:0007165|GO:0007409|GO:0007420|GO:0009615|GO:0015631|GO:0016020|GO:0031110|GO:0031115|GO:0031175|GO:0035024|GO:0035556|GO:0043005|GO:0048012|GO:0051272|GO:0051493|GO:0051497|GO:0061436|GO:0070062|GO:0070495|GO:1905098	chr1	MIM:151442|HGNC:HGNC:6510|Vega:OTTHUMG00000007389	stathmin 1	25906877	protein-coding	25884186	-
100874411	0	0	0	0	0	SNRPFP2		100874411			chr1	HGNC:HGNC:39665	small nuclear ribonucleoprotein polypeptide F pseudogene 2	25887602	pseudo	25887360	+
100270892	0	0	0	0	0	RPL39P7	RPL39_2_23	100270892			chr1	HGNC:HGNC:36651	ribosomal protein L39 pseudogene 7	25889301	pseudo	25888916	+
100500808	0	0	0	0	0	MIR3917	mir-3917	100500808	ENSG00000283938		chr1	HGNC:HGNC:38911|miRBase:MI0016423	microRNA 3917	25906454	ncRNA	25906362	-
105376885	0	0	0	0	0	LOC105376885		105376885			chr1		uncharacterized LOC105376885	25908243	ncRNA	25906550	+
5051	3.4889	3.66082	2.59981	3.81557	3.32351	PAFAH2	HSD-PLA2	5051	ENSG00000158006	GO:0003847|GO:0005543|GO:0005789|GO:0006629|GO:0007596|GO:0016042|GO:0043066	chr1	MIM:602344|HGNC:HGNC:8579|Vega:OTTHUMG00000007437	platelet activating factor acetylhydrolase 2	25998157	protein-coding	25959767	-
106479615	0	0	0	0	0	RNU6-110P		106479615			chr1	HGNC:HGNC:47073	RNA, U6 small nuclear 110, pseudogene	25964300	pseudo	25964197	+
101928216	0	0	0	0	0	LOC101928216		101928216			chr1		uncharacterized LOC101928216	26031177	ncRNA	26006534	-
2134	0	0	1.31699	1.01224	0	EXTL1	EXTL	2134	ENSG00000158008	GO:0001501|GO:0005789|GO:0006486|GO:0016021|GO:0036498|GO:0050508	chr1	MIM:601738|HGNC:HGNC:3515|Vega:OTTHUMG00000007509	exostosin like glycosyltransferase 1	26036463	protein-coding	26021780	+
7780	0.800045	1.4968	0	0	0.871387	SLC30A2	PP12488|TNZD|ZNT2|ZnT-2	7780	ENSG00000158014	GO:0005385|GO:0005515|GO:0005737|GO:0005765|GO:0005770|GO:0005886|GO:0010043|GO:0016021|GO:0043231|GO:0061090|GO:0071577	chr1	MIM:609617|HGNC:HGNC:11013|Vega:OTTHUMG00000007508	solute carrier family 30 member 2	26046138	protein-coding	26038022	-
105376910	0	0	0	0	0	LOC105376910		105376910			chr1		uncharacterized LOC105376910	26050666	ncRNA	26048258	+
84676	0	0	0	0	0	TRIM63	IRF|MURF1|MURF2|RNF28|SMRZ	84676	ENSG00000158022	GO:0004842|GO:0004871|GO:0005515|GO:0005634|GO:0005737|GO:0005874|GO:0006936|GO:0007165|GO:0008270|GO:0010614|GO:0014732|GO:0014878|GO:0016567|GO:0030018|GO:0031430|GO:0031432|GO:0051384|GO:0070555	chr1	MIM:606131|HGNC:HGNC:16007|Vega:OTTHUMG00000007510	tripartite motif containing 63	26067634	protein-coding	26051305	-
149420	0	1.4968	1.90195	0	0.871387	PDIK1L	CLIK1L|STK35L2	149420	ENSG00000175087	GO:0004674|GO:0005515|GO:0005524|GO:0005654|GO:0006468	chr1	MIM:610785|HGNC:HGNC:18981|Vega:OTTHUMG00000007511	PDLIM1 interacting kinase 1 like	26125548	protein-coding	26111165	+
105376886	0	0	0	0	0	LOC105376886		105376886			chr1		uncharacterized LOC105376886	26127915	ncRNA	26118861	-
79927	2.12197	1.4968	0.316992	2.33417	1.87139	FAM110D	GRRP1	79927	ENSG00000197245		chr1	HGNC:HGNC:25860|Vega:OTTHUMG00000007537	family with sequence similarity 110 member D	26162628	protein-coding	26159020	+
51042	6.2919	6.23061	6.52536	6.01224	5.84867	ZNF593	ZT86	51042	ENSG00000142684	GO:0000035|GO:0000036|GO:0000055|GO:0003677|GO:0005515|GO:0005634|GO:0005730|GO:0005829|GO:0006351|GO:0008270|GO:0009245|GO:0030687|GO:0031177|GO:0043023|GO:0045944|GO:1903026	chr1	MIM:616698|HGNC:HGNC:30943|Vega:OTTHUMG00000007538	zinc finger protein 593	26170873	protein-coding	26169897	+
10256	1.78515	1.22202	2.87889	2.5972	3.31992	CNKSR1	CNK|CNK1	10256	ENSG00000142675	GO:0005515|GO:0005886|GO:0005911|GO:0005938|GO:0007169|GO:0007265|GO:0007266|GO:0030674	chr1	MIM:603272|HGNC:HGNC:19700|Vega:OTTHUMG00000007541	connector enhancer of kinase suppressor of Ras 1	26189884	protein-coding	26177490	+
378807	0	0	0	0	0	CATSPER4		378807	ENSG00000188782	GO:0001669|GO:0005227|GO:0005245|GO:0005886|GO:0006814|GO:0007275|GO:0030317|GO:0032570|GO:0034765|GO:0035036|GO:0036128|GO:0048240|GO:0051209|GO:0072345|GO:0086010|GO:0097228	chr1	MIM:609121|HGNC:HGNC:23220|Vega:OTTHUMG00000003383	cation channel sperm associated 4	26202542	protein-coding	26190628	+
100420494	0	0	0	0	0	LOC100420494		100420494			chr1		ADP ribosylation factor like GTPase 16 pseudogene	26219534	pseudo	26218886	-
101928303	1.91552	0.911839	2.32897	0.0122377	1.87139	LOC101928303		101928303	ENSG00000236155		chr1		uncharacterized LOC101928303	26229840	ncRNA	26225320	+
64793	4.55493	4.76982	4.12435	4.5972	4.33082	CEP85	CCDC21	64793	ENSG00000130695	GO:0000242|GO:0000922|GO:0005515|GO:0005730|GO:0005794|GO:0005813|GO:0005829|GO:0006469|GO:0007059|GO:0046602	chr1	HGNC:HGNC:25309|Vega:OTTHUMG00000003380	centrosomal protein 85	26278810	protein-coding	26234153	+
359780	0	0	0	0	0	MRPS6P1	MRPS6P3	359780			chr1	HGNC:HGNC:29780	mitochondrial ribosomal protein S6 pseudogene 1	26263398	pseudo	26263035	-
83442	4.60595	3.91184	5.44456	5.5972	4.36324	SH3BGRL3	HEL-S-297|SH3BP-1|TIP-B1	83442	ENSG00000142669	GO:0005096|GO:0005737|GO:0009055|GO:0015035|GO:0016604|GO:0030027|GO:0030215|GO:0030834|GO:0032956|GO:0043535|GO:0043547|GO:0045454|GO:0055114|GO:0070062	chr1	MIM:615679|HGNC:HGNC:15568|Vega:OTTHUMG00000003381	SH3 domain binding glutamate rich protein like 3	26281522	protein-coding	26279722	+
91544	0	0	0	0	0	UBXN11	COA-1|PP2243|SOC|SOCI|UBXD5	91544	ENSG00000158062	GO:0005515|GO:0005737|GO:0005856|GO:0043130|GO:0043161	chr1	MIM:609151|HGNC:HGNC:30600|Vega:OTTHUMG00000003382	UBX domain protein 11	26318265	protein-coding	26282282	-
1043	1.79503	2.22573	2.60239	1.58378	0.871387	CD52	CDW52|EDDM5	1043	ENSG00000169442	GO:0005576|GO:0005886|GO:0005887|GO:0006501|GO:0007204|GO:0016020|GO:0031225|GO:0045730	chr1	MIM:114280|HGNC:HGNC:1804|Vega:OTTHUMG00000003491	CD52 molecule	26320523	protein-coding	26317920	+
55057	2.88751	2.9993	3.01125	3.33417	4.11931	CRYBG2	AIM1L	55057	ENSG00000176092	GO:0030246	chr1	HGNC:HGNC:17295	crystallin beta-gamma domain containing 2	26354130	protein-coding	26321859	-
100270889	0	0	0	0	0	RPL34P4	RPL34_1_24	100270889			chr1	HGNC:HGNC:36665	ribosomal protein L34 pseudogene 4	26327042	pseudo	26326641	+
257101	0	0	0	0	0	ZNF683	Hobit	257101	ENSG00000176083	GO:0001779|GO:0002250|GO:0003677|GO:0005634|GO:0006351|GO:0006355|GO:0010468|GO:0032823|GO:0032826|GO:0033082|GO:0045087|GO:0046872|GO:0051136|GO:1990841	chr1	MIM:616775|HGNC:HGNC:28495|Vega:OTTHUMG00000003521	zinc finger protein 683	26372794	protein-coding	26361634	-
79727	9.94119	10.1433	10.1827	10.1834	10.0635	LIN28A	CSDD1|LIN-28|LIN28|ZCCHC1|lin-28A	79727	ENSG00000131914	GO:0000932|GO:0002151|GO:0003677|GO:0003723|GO:0005515|GO:0005634|GO:0005730|GO:0005737|GO:0005791|GO:0005829|GO:0006355|GO:0007281|GO:0008270|GO:0010494|GO:0010587|GO:0017148|GO:0019827|GO:0031054|GO:0031123|GO:0031369|GO:0032008|GO:0035019|GO:0035198|GO:0045666|GO:0045686|GO:0045727|GO:0048863|GO:0051897|GO:0071333|GO:1901724|GO:1903800|GO:1990825	chr1	MIM:611043|HGNC:HGNC:15986|Vega:OTTHUMG00000003550	lin-28 homolog A	26429728	protein-coding	26410768	+
79947	5.3392	5.4968	5.40445	4.74559	4.67874	DHDDS	CIT|CPT|DS|HDS|RP59	79947	ENSG00000117682	GO:0002094|GO:0005515|GO:0005789|GO:0006486|GO:0006489|GO:0016094	chr1	MIM:608172|HGNC:HGNC:20603|Vega:OTTHUMG00000003554	dehydrodolichyl diphosphate synthase subunit	26471304	protein-coding	26432282	+
729301	0	0	0	0	0	RPL17P9	RPL17_1_25	729301			chr1	HGNC:HGNC:36230	ribosomal protein L17 pseudogene 9	26455260	pseudo	26454599	-
101928324	0	0	0.316992	0.0122377	0	LOC101928324		101928324			chr1		uncharacterized LOC101928324	26467537	ncRNA	26462757	-
3151	6.63476	7.16406	6.38071	6.62789	6.86193	HMGN2	HMG17	3151	ENSG00000198830	GO:0000785|GO:0003723|GO:0005515|GO:0005615|GO:0005634|GO:0005737|GO:0031492|GO:0031640|GO:0061844	chr1	MIM:163910|HGNC:HGNC:4986|Vega:OTTHUMG00000003555	high mobility group nucleosomal binding domain 2	26476642	protein-coding	26472411	+
100128503	0	0	0	0	0	DPPA2P2		100128503			chr1	HGNC:HGNC:44627	developmental pluripotency associated 2 pseudogene 2	26520264	pseudo	26519117	-
6195	5.32361	4.61228	5.60239	5.40456	4.95885	RPS6KA1	HU-1|MAPKAPK1A|RSK|RSK1|p90Rsk	6195	ENSG00000117676	GO:0000287|GO:0004674|GO:0004712|GO:0005515|GO:0005524|GO:0005634|GO:0005654|GO:0005737|GO:0005829|GO:0006468|GO:0006915|GO:0007049|GO:0007165|GO:0016301|GO:0030307|GO:0035556|GO:0043027|GO:0043066|GO:0043154|GO:0043555|GO:0043620|GO:0045597|GO:0045944|GO:0072574|GO:2000491	chr1	MIM:601684|HGNC:HGNC:10430|Vega:OTTHUMG00000004003	ribosomal protein S6 kinase A1	26575029	protein-coding	26529758	+
100302190	0	0	0	0	0	MIR1976	hsa-mir-1976	100302190	ENSG00000238705		chr1	HGNC:HGNC:37064|miRBase:MI0009986	microRNA 1976	26554593	ncRNA	26554542	+
106481855	0	0	0	0	0	RN7SL679P		106481855			chr1	HGNC:HGNC:46695	RNA, 7SL, cytoplasmic 679, pseudogene	26593546	pseudo	26593245	-
105376888	0	0	0	0	0	LOC105376888		105376888			chr1		uncharacterized LOC105376888	26691284	ncRNA	26682503	+
101928728	0	0	0	0	0	LOC101928728		101928728	ENSG00000260063		chr1		uncharacterized LOC101928728	26694131	ncRNA	26691910	-
8289	6.83347	6.98865	7.19351	7.06392	6.99033	ARID1A	B120|BAF250|BAF250a|BM029|C1orf4|CSS2|ELD|MRD14|OSA1|P270|SMARCF1|hELD|hOSA1	8289	ENSG00000117713	GO:0000122|GO:0000790|GO:0001704|GO:0001843|GO:0003205|GO:0003408|GO:0003677|GO:0003713|GO:0005515|GO:0005634|GO:0005654|GO:0006337|GO:0006338|GO:0006344|GO:0006351|GO:0006357|GO:0007566|GO:0016514|GO:0016569|GO:0016922|GO:0019827|GO:0030520|GO:0030521|GO:0030900|GO:0031491|GO:0042766|GO:0042921|GO:0043044|GO:0045893|GO:0048096|GO:0055007|GO:0060674|GO:0071564|GO:0071565|GO:1901998	chr1	MIM:603024|HGNC:HGNC:11110|Vega:OTTHUMG00000004004	AT-rich interaction domain 1A	26782110	protein-coding	26696031	+
55650	1.38501	0.911839	1.31699	1.5972	2.67874	PIGV	GPI-MT-II|HPMRS1|PIG-V	55650	ENSG00000060642	GO:0000030|GO:0004376|GO:0004584|GO:0005789|GO:0006506|GO:0016021|GO:0016254|GO:0031501|GO:0097502	chr1	MIM:610274|HGNC:HGNC:26031|Vega:OTTHUMG00000004005	phosphatidylinositol glycan anchor biosynthesis class V	26798403	protein-coding	26787963	+
106479281	0	0	0	0	0	RN7SL165P		106479281			chr1	HGNC:HGNC:46181	RNA, 7SL, cytoplasmic 165, pseudogene	26815112	pseudo	26814822	+
84243	4.92933	5.17863	4.70931	5.18216	4.04131	ZDHHC18	DHHC-18|DHHC18	84243	ENSG00000204160	GO:0005794|GO:0016021|GO:0016409|GO:0018345|GO:0019706|GO:0034613	chr1	HGNC:HGNC:20712|Vega:OTTHUMG00000004092	zinc finger DHHC-type containing 18	26855720	protein-coding	26826710	+
2810	2.6074	2.71919	1.31699	1.01224	2.45635	SFN	YWHAS	2810	ENSG00000175793	GO:0000079|GO:0001836|GO:0003334|GO:0005515|GO:0005615|GO:0005634|GO:0005739|GO:0005829|GO:0006469|GO:0006977|GO:0007165|GO:0008426|GO:0008630|GO:0010482|GO:0010839|GO:0019901|GO:0019904|GO:0030307|GO:0030659|GO:0031424|GO:0042802|GO:0043154|GO:0045296|GO:0045606|GO:0046827|GO:0051219|GO:0061024|GO:0061436|GO:0070062|GO:0071901|GO:1900740	chr1	MIM:601290|HGNC:HGNC:10773|Vega:OTTHUMG00000004093	stratifin	26864456	protein-coding	26863142	+
54707	3.43438	3.80261	3.20776	2.8182	2.77828	GPN2	ATPBD1B	54707	ENSG00000142751	GO:0003674|GO:0003924|GO:0005525|GO:0005575|GO:0005737|GO:0008150|GO:0044376|GO:1990022	chr1	HGNC:HGNC:25513|Vega:OTTHUMG00000004227	GPN-loop GTPase 2	26890378	protein-coding	26879382	-
63906	3.4388	3.37127	4.01743	3.33417	3.51524	GPATCH3	GPATC3	63906	ENSG00000198746	GO:0003676|GO:0008150	chr1	HGNC:HGNC:25720|Vega:OTTHUMG00000004229	G-patch domain containing 3	26900471	protein-coding	26890488	-
8431	0	0	0	0	0	NR0B2	SHP|SHP1	8431	ENSG00000131910	GO:0000122|GO:0003677|GO:0003707|GO:0003714|GO:0005515|GO:0005634|GO:0005654|GO:0005737|GO:0006367|GO:0007219|GO:0008203|GO:0009749|GO:0010628|GO:0010629|GO:0019904|GO:0031100|GO:0032024|GO:0032403|GO:0042803|GO:0042975|GO:0043234|GO:0043401|GO:0043433|GO:0046965|GO:0046966	chr1	MIM:604630|HGNC:HGNC:7961|Vega:OTTHUMG00000004231	nuclear receptor subfamily 0 group B member 2	26914076	protein-coding	26911484	-
10726	7.07151	7.2039	6.90196	6.71268	7.10501	NUDC	HNUDC|MNUDC|NPD011	10726	ENSG00000090273	GO:0005515|GO:0005654|GO:0005737|GO:0005829|GO:0005874|GO:0006457|GO:0007062|GO:0007275|GO:0008283|GO:0045296|GO:0051082|GO:0051301	chr1	MIM:610325|HGNC:HGNC:8045|Vega:OTTHUMG00000004226	nuclear distribution C, dynein complex regulator	26946871	protein-coding	26921722	+
126695	5.1399	4.86604	5.01743	5.24106	4.77493	KDF1	C1orf172|ECTD12	126695	ENSG00000175707	GO:0003334|GO:0005654|GO:0005737|GO:0005938|GO:0010482|GO:0010839|GO:0016331|GO:0030054|GO:0031252|GO:0045606|GO:0048589|GO:0060887|GO:0061436|GO:0072686|GO:2000647	chr1	MIM:616758|HGNC:HGNC:26624|Vega:OTTHUMG00000004272	keratinocyte differentiation factor 1	26960410	protein-coding	26949556	-
100129926	0	0	0	0	0	RPL12P13		100129926			chr1	HGNC:HGNC:51936	ribosomal protein L12 pseudogene 13	26981023	pseudo	26980080	+
100270888	0	0	0	0	0	RPL32P6	RPL32_1_26	100270888			chr1	HGNC:HGNC:36655	ribosomal protein L32 pseudogene 6	26984024	pseudo	26983599	+
646567	0	0	0	0	0	OSTCP2		646567			chr1	HGNC:HGNC:42864	oligosaccharyltransferase complex subunit pseudogene 2	26986351	pseudo	26985319	-
388610	6.99972	7.3951	7.36139	7.15179	7.21124	TRNP1	C1orf225|TNRP	388610	ENSG00000253368	GO:0003677|GO:0005634|GO:0005719|GO:0006351|GO:0006355|GO:0007049|GO:0021696|GO:0042127|GO:0051726|GO:0061351	chr1	MIM:616824|HGNC:HGNC:34348|Vega:OTTHUMG00000004277	TMF1-regulated nuclear protein 1	27000886	protein-coding	26993704	+
115572	5.06252	5.3201	5.46621	5.51118	4.74961	FAM46B		115572	ENSG00000158246	GO:0005515	chr1	HGNC:HGNC:28273|Vega:OTTHUMG00000004278	family with sequence similarity 46 member B	27012842	protein-coding	27005020	-
101928391	0	0	0	0	0	LOC101928391		101928391			chr1		uncharacterized LOC101928391	27063997	ncRNA	27031758	+
6548	2.95655	3.30416	3.12435	1.97101	1.85947	SLC9A1	APNH|LIKNS|NHE-1|NHE1|PPP1R143	6548	ENSG00000090020	GO:0005515|GO:0005516|GO:0005546|GO:0005654|GO:0005737|GO:0005739|GO:0005783|GO:0005789|GO:0005886|GO:0005887|GO:0005925|GO:0006811|GO:0006883|GO:0006885|GO:0009986|GO:0010447|GO:0010613|GO:0010882|GO:0014704|GO:0015299|GO:0015385|GO:0015386|GO:0016021|GO:0016049|GO:0016323|GO:0016324|GO:0016477|GO:0030011|GO:0030027|GO:0030214|GO:0030307|GO:0030315|GO:0030346|GO:0030674|GO:0032869|GO:0032947|GO:…	chr1	MIM:107310|HGNC:HGNC:11071|Vega:OTTHUMG00000004271	solute carrier family 9 member A1	27155130	protein-coding	27098809	-
102723760	0	0	0	0	0	LOC102723760		102723760			chr1		uncharacterized LOC102723760	27160453	ncRNA	27157561	+
729955	0	0	0	0	0	RPL18AP5	RPL18A_1_27	729955			chr1	HGNC:HGNC:36777	ribosomal protein L18a pseudogene 5	27177330	pseudo	27176711	+
646572	0	0	0	0	0	CHCHD3P3		646572			chr1	HGNC:HGNC:44699	coiled-coil-helix-coiled-coil-helix domain containing 3 pseudogene 3	27201599	pseudo	27200636	-
440577	0	0	0	0	0	NPM1P39		440577			chr1	HGNC:HGNC:45218	nucleophosmin 1 pseudogene 39	27207875	pseudo	27206835	+
100874415	0	0	0	0	0	SNRPEP7		100874415			chr1	HGNC:HGNC:43572	small nuclear ribonucleoprotein polypeptide E pseudogene 7	27211481	pseudo	27211195	+
105376890	0	0	0	0	0	LOC105376890		105376890			chr1		uncharacterized LOC105376890	27234494	ncRNA	27229106	-
23038	2.96997	3.71919	4.12435	3.47167	3.45635	WDTC1	ADP|DCAF9	23038	ENSG00000142784	GO:0000122|GO:0001701|GO:0004857|GO:0005515|GO:0005654|GO:0005829|GO:0006006|GO:0008361|GO:0016567|GO:0032869|GO:0035264|GO:0042393|GO:0042826|GO:0043086|GO:0043687|GO:0045717|GO:0055082	chr1	HGNC:HGNC:29175|Vega:OTTHUMG00000004273	WD and tetratricopeptide repeats 1	27308633	protein-coding	27234516	+
84065	2.80005	3.61228	2.63892	0.590859	1.87139	TMEM222	C1orf160	84065	ENSG00000186501	GO:0016021	chr1	HGNC:HGNC:25363|Vega:OTTHUMG00000004410	transmembrane protein 222	27336400	protein-coding	27322145	+
644961	3.36918	3.27307	4.15199	3.05615	3.25099	ACTG1P20		644961			chr1	HGNC:HGNC:51500	actin gamma 1 pseudogene 20	27326525	pseudo	27323874	+
100887744	0	0	0	0	0	RNU6-48P	RNU6-48	100887744			chr1	HGNC:HGNC:34292	RNA, U6 small nuclear 48, pseudogene	27325325	pseudo	27325219	+
84958	0.800045	1.4968	2.31699	2.01224	2.45635	SYTL1	JFC1|SLP1	84958	ENSG00000142765	GO:0005509|GO:0005515|GO:0005544|GO:0005886|GO:0006886|GO:0006887|GO:0006906|GO:0017137|GO:0017158|GO:0019897|GO:0019905|GO:0030276|GO:0031528|GO:0042043|GO:0042470|GO:0048791|GO:0061024|GO:0070062|GO:0070382|GO:0098793	chr1	MIM:608042|HGNC:HGNC:15584|Vega:OTTHUMG00000005770	synaptotagmin like 1	27353932	protein-coding	27341992	+
9064	2.12197	0	2.90196	2.33417	3.72937	MAP3K6	ASK2|MAPKKK6|MEKK6	9064	ENSG00000142733	GO:0000186|GO:0000287|GO:0004709|GO:0005524|GO:0005622|GO:0006468|GO:0007165|GO:0007257	chr1	MIM:604468|HGNC:HGNC:6858|Vega:OTTHUMG00000004631	mitogen-activated protein kinase kinase kinase 6	27366866	protein-coding	27355179	-
8547	0	0	0	0	0	FCN3	FCNH|HAKA1	8547	ENSG00000142748	GO:0001867|GO:0003823|GO:0004252|GO:0005515|GO:0005576|GO:0005581|GO:0006508|GO:0006956|GO:0030246|GO:0043654|GO:0046597|GO:0046872|GO:0051607|GO:0072562|GO:1902679	chr1	MIM:604973|HGNC:HGNC:3625|Vega:OTTHUMG00000005722	ficolin 3	27374852	protein-coding	27369110	-
388611	0	0	0	1.01224	0.871387	CD164L2	EAPG6122|UNQ6122	388611	ENSG00000174950	GO:0016021	chr1	HGNC:HGNC:32043|Vega:OTTHUMG00000003395	CD164 molecule like 2	27383333	protein-coding	27379176	-
2827	0	0	1.31699	1.01224	0	GPR3	ACCA	2827	ENSG00000181773	GO:0004930|GO:0005515|GO:0005887|GO:0007189|GO:0040020	chr1	MIM:600241|HGNC:HGNC:4484|Vega:OTTHUMG00000003397	G protein-coupled receptor 3	27395813	protein-coding	27392644	+
10163	7.40701	7.68882	7.94418	7.46207	7.81644	WASF2	IMD2|SCAR2|WASF4|WAVE2|dJ393P12.2	10163	ENSG00000158195	GO:0001525|GO:0001667|GO:0001726|GO:0003779|GO:0005515|GO:0005622|GO:0005769|GO:0005829|GO:0005911|GO:0007188|GO:0010592|GO:0015629|GO:0016032|GO:0016601|GO:0017124|GO:0030027|GO:0030032|GO:0030036|GO:0030048|GO:0031209|GO:0032403|GO:0035855|GO:0038096|GO:0045296|GO:0048010|GO:0051497|GO:0070062|GO:0072673	chr1	MIM:605875|HGNC:HGNC:12733|Vega:OTTHUMG00000003393	WAS protein family member 2	27490187	protein-coding	27404226	-
105376892	0	0	0	0	0	LOC105376892		105376892			chr1		uncharacterized LOC105376892	27530506	ncRNA	27519923	+
27245	4.84444	3.23377	4.52645	4.29764	4.2637	AHDC1	MRD25	27245	ENSG00000126705	GO:0003677	chr1	MIM:615790|HGNC:HGNC:25230|Vega:OTTHUMG00000003398	AT-hook DNA binding motif containing 1	27603494	protein-coding	27534245	-
2268	0	0	0	0	0	FGR	SRC2|c-fgr|c-src2|p55-Fgr|p55c-fgr|p58-Fgr|p58c-fgr	2268	ENSG00000000938	GO:0001784|GO:0002768|GO:0004713|GO:0004715|GO:0005515|GO:0005524|GO:0005576|GO:0005743|GO:0005758|GO:0005829|GO:0005856|GO:0005886|GO:0006468|GO:0007169|GO:0007229|GO:0008360|GO:0009615|GO:0014068|GO:0015629|GO:0016235|GO:0016477|GO:0018108|GO:0019901|GO:0030154|GO:0030335|GO:0031234|GO:0032587|GO:0034774|GO:0034987|GO:0034988|GO:0038083|GO:0038096|GO:0042127|GO:0043306|GO:0043312|GO:0043552|GO:…	chr1	MIM:164940|HGNC:HGNC:3697|Vega:OTTHUMG00000003516	FGR proto-oncogene, Src family tyrosine kinase	27635216	protein-coding	27612290	-
729973	0	0	0	0	0	LOC729973		729973			chr1		uncharacterized LOC729973	27649864	pseudo	27649400	+
2537	0	0	0.316992	0.0122377	0	IFI6	6-16|FAM14C|G1P3|IFI-6-16|IFI616	2537	ENSG00000126709	GO:0001836|GO:0005515|GO:0005739|GO:0005886|GO:0006955|GO:0016021|GO:0043154|GO:0051902|GO:0060337|GO:2001240	chr1	MIM:147572|HGNC:HGNC:4054|Vega:OTTHUMG00000003518	interferon alpha inducible protein 6	27672213	protein-coding	27666061	-
646597	0	0	0	0	0	CHMP1AP1		646597			chr1	HGNC:HGNC:39514	charged multivesicular body protein 1A pseudogene 1	27687440	pseudo	27686809	-
106479753	0	0	0	0	0	RNU6-424P		106479753			chr1	HGNC:HGNC:47387	RNA, U6 small nuclear 424, pseudogene	27693835	pseudo	27693731	+
199870	2.96997	3.58882	3.99272	3.38054	4.04131	FAM76A		199870	ENSG00000009780	GO:0005654	chr1	HGNC:HGNC:28530|Vega:OTTHUMG00000003729	family with sequence similarity 76 member A	27762912	protein-coding	27725979	+
100420555	0	0	0	0	0	RPEP3		100420555			chr1	HGNC:HGNC:44522	ribulose-5-phosphate-3-epimerase pseudogene 3	27740626	pseudo	27739954	+
23673	0.800045	2.4968	2.90196	3.62305	2.87139	STX12	STX13|STX14	23673	ENSG00000117758	GO:0000045|GO:0000139|GO:0000149|GO:0000407|GO:0005484|GO:0005515|GO:0006886|GO:0006906|GO:0010008|GO:0012505|GO:0016021|GO:0031083|GO:0031201|GO:0031982|GO:0033344|GO:0045121|GO:0045335|GO:0048278|GO:0050821|GO:0070062	chr1	MIM:606892|HGNC:HGNC:11430|Vega:OTTHUMG00000003730	syntaxin 12	27824452	protein-coding	27773183	+
106480109	0	0	0	0	0	RNU6-1245P		106480109			chr1	HGNC:HGNC:48208	RNA, U6 small nuclear 1245, pseudogene	27824643	pseudo	27824538	+
5511	4.4439	5.15977	4.82895	5.05663	5.19332	PPP1R8	ARD-1|ARD1|NIPP-1|NIPP1|PRO2047	5511	ENSG00000117751	GO:0003677|GO:0003723|GO:0003729|GO:0004519|GO:0004865|GO:0005515|GO:0005634|GO:0005654|GO:0005681|GO:0005737|GO:0006351|GO:0006355|GO:0006397|GO:0006401|GO:0008283|GO:0008380|GO:0008995|GO:0016607|GO:0035308|GO:0043086|GO:0090501	chr1	MIM:602636|HGNC:HGNC:9296|Vega:OTTHUMG00000003734	protein phosphatase 1 regulatory subunit 8	27851672	protein-coding	27830741	+
677774	0	0	0.316992	0	0	SCARNA1	ACA35	677774	ENSG00000252947		chr1	HGNC:HGNC:32555	small Cajal body-specific RNA 1	27834566	ncRNA	27834401	+
9473	3.12197	1.91184	1.90195	2.5972	2.19332	THEMIS2	C1orf38|ICB-1	9473	ENSG00000130775	GO:0005515|GO:0005634|GO:0005737|GO:0006954|GO:0007155|GO:0050852	chr1	HGNC:HGNC:16839|Vega:OTTHUMG00000003735	thymocyte selection associated family member 2	27886685	protein-coding	27872543	+
6118	6.52797	6.59834	6.14883	6.03461	6.27204	RPA2	REPA2|RP-A p32|RP-A p34|RPA32	6118	ENSG00000117748	GO:0000082|GO:0000722|GO:0000723|GO:0000724|GO:0000781|GO:0000784|GO:0000785|GO:0003684|GO:0003697|GO:0005515|GO:0005634|GO:0005654|GO:0005662|GO:0006260|GO:0006283|GO:0006284|GO:0006289|GO:0006293|GO:0006294|GO:0006295|GO:0006296|GO:0006297|GO:0006298|GO:0010569|GO:0016604|GO:0016605|GO:0019899|GO:0019903|GO:0019985|GO:0031571|GO:0031625|GO:0033683|GO:0034502|GO:0035861|GO:0036297|GO:0042276|GO:…	chr1	MIM:179836|HGNC:HGNC:10290|Vega:OTTHUMG00000003915	replication protein A2	27914797	protein-coding	27891526	-
27293	3.42765	2.4968	2.31699	3.98554	3.19332	SMPDL3B	ASML3B	27293	ENSG00000130768	GO:0003674|GO:0004767|GO:0005615|GO:0005886|GO:0006685|GO:0006954|GO:0008081|GO:0008150|GO:0016798|GO:0031225|GO:0034122|GO:0045087|GO:0046466|GO:0046872|GO:0050728|GO:0070062	chr1	HGNC:HGNC:21416|Vega:OTTHUMG00000003910	sphingomyelin phosphodiesterase acid like 3B	27959157	protein-coding	27934955	+
55113	4.6012	4.71919	5.06891	5.20864	4.91578	XKR8	XRG8|hXkr8	55113	ENSG00000158156	GO:0005886|GO:0016021|GO:0043652|GO:0070782	chr1	HGNC:HGNC:25508|Vega:OTTHUMG00000003912	XK related 8	27968096	protein-coding	27959462	+
2140	6.18693	6.1957	6.77707	6.48671	5.59931	EYA3		2140	ENSG00000158161	GO:0004725|GO:0005515|GO:0005634|GO:0005654|GO:0005667|GO:0005737|GO:0005813|GO:0006302|GO:0006351|GO:0006355|GO:0007275|GO:0007601|GO:0009653|GO:0010212|GO:0016576|GO:0030154|GO:0035335|GO:0045739|GO:0046872|GO:2001240	chr1	MIM:601655|HGNC:HGNC:3521|Vega:OTTHUMG00000003916	EYA transcriptional coactivator and phosphatase 3	28088637	protein-coding	27970344	-
106481849	0	0	0	0	0	RN7SL559P		106481849			chr1	HGNC:HGNC:46575	RNA, 7SL, cytoplasmic 559, pseudogene	28032180	pseudo	28031884	-
653566	0	0	0	0	0	SPCS2P4		653566			chr1	HGNC:HGNC:45237	signal peptidase complex subunit 2 homolog (S. cerevisiae) pseudogene 4	28096458	pseudo	28095035	-
100131223	0	0	0	0	0	LOC100131223		100131223			chr1		ADP ribosylation factor like GTPase 8B pseudogene	28121467	pseudo	28120834	-
106479644	0	0	0	0	0	RNU6-176P		106479644			chr1	HGNC:HGNC:47139	RNA, U6 small nuclear 176, pseudogene	28142841	pseudo	28142737	-
100147816	0	0	0	0	0	RNU7-29P	U7.29	100147816			chr1	HGNC:HGNC:34125	RNA, U7 small nuclear 29 pseudogene	28144214	pseudo	28144156	-
5724	2.38501	1.91184	1.31699	1.5972	2.35251	PTAFR	PAFR	5724	ENSG00000169403	GO:0001530|GO:0001816|GO:0001875|GO:0004930|GO:0004992|GO:0005543|GO:0005886|GO:0005887|GO:0006357|GO:0006935|GO:0006954|GO:0006955|GO:0007186|GO:0007567|GO:0009609|GO:0010863|GO:0016020|GO:0016021|GO:0030667|GO:0031663|GO:0032760|GO:0032959|GO:0035589|GO:0043312|GO:0043315|GO:0045028|GO:0045056|GO:0045410|GO:0045727|GO:0045776|GO:0045907|GO:0048015|GO:0048661|GO:0051019|GO:0060333|GO:0060732|GO:…	chr1	MIM:173393|HGNC:HGNC:9582|Vega:OTTHUMG00000003953	platelet activating factor receptor	28193936	protein-coding	28147166	-
22826	7.86882	7.93343	7.29179	7.64287	7.60337	DNAJC8	HSPC331|SPF31	22826	ENSG00000126698	GO:0000398|GO:0005654|GO:0005829|GO:0045171	chr1	HGNC:HGNC:15470|Vega:OTTHUMG00000003538	DnaJ heat shock protein family (Hsp40) member C8	28233031	protein-coding	28200279	-
93974	7.54425	7.56628	7.13682	7.09394	7.4142	ATPIF1	ATPI|ATPIP|IP	93974	ENSG00000130770	GO:0001525|GO:0001937|GO:0004857|GO:0005516|GO:0005739|GO:0005753|GO:0006091|GO:0006783|GO:0009396|GO:0009986|GO:0019899|GO:0030218|GO:0030272|GO:0032780|GO:0035999|GO:0042030|GO:0042803|GO:0043532|GO:0051117|GO:0051260|GO:0051289|GO:0051346|GO:0051882|GO:0072593|GO:1901030|GO:1903052|GO:1903214|GO:1903578|GO:1904925	chr1	MIM:614981|HGNC:HGNC:871|Vega:OTTHUMG00000003533	ATPase inhibitory factor 1	28238105	protein-coding	28236091	+
83667	5.75424	6.66673	6.12435	6.33242	6.67748	SESN2	HI95|SES2|SEST2	83667	ENSG00000130766	GO:0001932|GO:0005092|GO:0005515|GO:0005634|GO:0005737|GO:0005739|GO:0005829|GO:0006635|GO:0009749|GO:0016239|GO:0016684|GO:0030308|GO:0030330|GO:0031588|GO:0031932|GO:0032042|GO:0032542|GO:0032868|GO:0034198|GO:0034599|GO:0036091|GO:0042149|GO:0043491|GO:0046323|GO:0061700|GO:0070328|GO:0070728|GO:0071230|GO:0071233|GO:0072593|GO:0090526|GO:0098869|GO:1900182|GO:1901031|GO:1902010|GO:1904262|GO:…	chr1	MIM:607767|HGNC:HGNC:20746|Vega:OTTHUMG00000003532	sestrin 2	28282491	protein-coding	28259452	+
54797	2.84929	3.9993	1.90195	2.76713	3.44965	MED18	p28b	54797	ENSG00000130772	GO:0000151|GO:0001104|GO:0005515|GO:0006357|GO:0006369|GO:0016567|GO:0016592|GO:0061630|GO:0070847	chr1	MIM:612384|HGNC:HGNC:25944|Vega:OTTHUMG00000003537	mediator complex subunit 18	28335967	protein-coding	28329002	+
65979	6.41107	6.56576	6.39864	6.48851	6.76081	PHACTR4	PPP1R124	65979	ENSG00000204138	GO:0001755|GO:0001843|GO:0003779|GO:0005737|GO:0007266|GO:0008157|GO:0030027|GO:0030036|GO:0043085|GO:0048484|GO:0051726|GO:0061386|GO:0072542|GO:2001045	chr1	MIM:608726|HGNC:HGNC:25793|Vega:OTTHUMG00000003541	phosphatase and actin regulator 4	28500369	protein-coding	28369554	+
106481167	0	0	0	0	0	RNU6ATAC27P		106481167			chr1	HGNC:HGNC:46926	RNA, U6atac small nuclear 27, pseudogene	28481480	pseudo	28481362	+
1104	7.09129	7.27913	6.74079	7.23141	7.07106	RCC1	CHC1|RCC1-I|SNHG3-RCC1	1104	ENSG00000180198	GO:0000082|GO:0000790|GO:0000794|GO:0003682|GO:0005087|GO:0005515|GO:0005634|GO:0005654|GO:0005737|GO:0007052|GO:0007059|GO:0007088|GO:0008536|GO:0016032|GO:0031491|GO:0031492|GO:0031965|GO:0042393|GO:0043199|GO:0043234|GO:0043547|GO:0046982|GO:0051225|GO:0051290|GO:0051301	chr1	MIM:179710|HGNC:HGNC:1913|Vega:OTTHUMG00000003645	regulator of chromosome condensation 1	28539196	protein-coding	28505943	+
8420	5.64219	5.21894	4.33016	5.11378	5.19332	SNHG3	NCRNA00014|RNU17C|RNU17D|U17HG|U17HG-A|U17HG-AB	8420	ENSG00000242125		chr1	MIM:603238|HGNC:HGNC:10118	small nucleolar RNA host gene 3	28510892	ncRNA	28505943	+
6080	0	0	0	0	0	SNORA73A	E1|E1-7|E1b|RNE1|RNU17A|U17A	6080	ENSG00000274266		chr1	MIM:180645|HGNC:HGNC:10115	small nucleolar RNA, H/ACA box 73A	28507571	snoRNA	28507365	+
26768	0	0	0	0	0	SNORA73B	105A|E1c|RNU105A|RNU17B|U17B	26768			chr1	MIM:603239|HGNC:HGNC:10116	small nucleolar RNA, H/ACA box 73B	28508715	snoRNA	28508558	+
100128092	0	0	0	0	0	PRDX3P2		100128092			chr1	HGNC:HGNC:39265	peroxiredoxin 3 pseudogene 2	28527238	pseudo	28526358	-
54952	5.24483	5.30416	5.07772	5.44042	4.91578	TRNAU1AP	PRO1902|SECP43|TRSPAP1	54952	ENSG00000180098	GO:0001514|GO:0003723|GO:0005634|GO:0005737	chr1	HGNC:HGNC:30813|Vega:OTTHUMG00000003653	tRNA selenocysteine 1 associated protein 1	28578545	protein-coding	28553017	+
85028	4.9463	4.5527	4.29007	4.42377	3.62772	SNHG12	ASLNC04080|C1orf79|LINC00100|NCRNA00100|PNAS-123	85028	ENSG00000197989		chr1	HGNC:HGNC:30062	small nucleolar RNA host gene 12	28581873	ncRNA	28578538	-
692212	0	0	0	0	0	SNORD99	HBII-420	692212	ENSG00000221539		chr1	HGNC:HGNC:32762	small nucleolar RNA, C/D box 99	28578822	snoRNA	28578743	-
677838	0	0	0	0	0	SNORA61	ACA61	677838	ENSG00000278274		chr1	HGNC:HGNC:32655	small nucleolar RNA, H/ACA box 61	28579893	snoRNA	28579764	-
677825	0	0	0	0	0	SNORA44	ACA44	677825	ENSG00000273544		chr1	HGNC:HGNC:32637	small nucleolar RNA, H/ACA box 44	28580512	snoRNA	28580381	-
692073	0	0	0	0	0	SNORA16A	ACA16	692073	ENSG00000274582|ENSG00000280498		chr1	HGNC:HGNC:32605	small nucleolar RNA, H/ACA box 16A	28581053	snoRNA	28580920	-
115273	2.12197	1.4968	0.638921	0	2.45635	RAB42		115273	ENSG00000188060	GO:0003924|GO:0005525|GO:0016020	chr1	HGNC:HGNC:28702|Vega:OTTHUMG00000003656	RAB42, member RAS oncogene family	28594576	protein-coding	28592200	+
6883	4.50049	4.83942	4.00948	3.3712	4.22306	TAF12	TAF2J|TAFII20	6883	ENSG00000120656	GO:0000124|GO:0001102|GO:0003677|GO:0003700|GO:0003713|GO:0004402|GO:0005515|GO:0005634|GO:0005654|GO:0005669|GO:0006352|GO:0006366|GO:0006367|GO:0006368|GO:0008134|GO:0017025|GO:0030914|GO:0033276|GO:0043966|GO:0046982|GO:0051091|GO:0051123|GO:1901796	chr1	MIM:600773|HGNC:HGNC:11545|Vega:OTTHUMG00000003655	TATA-box binding protein associated factor 12	28643092	protein-coding	28603096	-
105378616	0	0	0.901955	1.5972	0	LINC01715		105378616			chr1	HGNC:HGNC:52502	long intergenic non-protein coding RNA 1715	28648799	ncRNA	28643256	+
26824	0	0	0.901955	1.01224	0	RNU11	RNU11-1|U11	26824	ENSG00000270103|ENSG00000274978		chr1	HGNC:HGNC:10108	RNA, U11 small nuclear	28648734	snRNA	28648600	+
10691	4.16683	4.07954	5.12435	5.16473	3.82558	GMEB1	P96PIF|PIF96	10691	ENSG00000162419	GO:0000978|GO:0001077|GO:0003713|GO:0005634|GO:0005654|GO:0005737|GO:0006357|GO:0006366|GO:0045944|GO:0046872	chr1	MIM:604409|HGNC:HGNC:4370|Vega:OTTHUMG00000003647	glucocorticoid modulatory element binding protein 1	28715603	protein-coding	28668728	+
51441	7.15818	7.08492	7.04952	7.03147	6.93081	YTHDF2	CAHL|HGRG8|NY-REN-2	51441	ENSG00000198492	GO:0000932|GO:0003723|GO:0005515|GO:0005634|GO:0005829|GO:0006959|GO:0043488|GO:0048598|GO:0061157|GO:1903679|GO:1990247	chr1	MIM:610640|HGNC:HGNC:31675|Vega:OTTHUMG00000003648	YTH N6-methyladenosine RNA binding protein 2	28769775	protein-coding	28736621	+
4985	0	0	0	0	0	OPRD1	OPRD	4985	ENSG00000116329	GO:0000060|GO:0004985|GO:0005515|GO:0005737|GO:0005886|GO:0005887|GO:0006955|GO:0007186|GO:0007187|GO:0007193|GO:0007200|GO:0007218|GO:0007268|GO:0008344|GO:0010629|GO:0019233|GO:0031226|GO:0031982|GO:0032460|GO:0032590|GO:0032793|GO:0033138|GO:0038003|GO:0038046|GO:0042755|GO:0042923|GO:0043005|GO:0043679|GO:0045121|GO:0045211|GO:0051881|GO:0051924|GO:0051930|GO:0071363|GO:0071456|GO:0097237	chr1	MIM:165195|HGNC:HGNC:8153|Vega:OTTHUMG00000003646	opioid receptor delta 1	28863696	protein-coding	28812142	+
105376898	0	0	0	0	0	LOC105376898		105376898			chr1		uncharacterized LOC105376898	28880078	ncRNA	28870472	-
2035	5.90333	5.75524	6.1222	6.06005	6.01774	EPB41	4.1R|EL1|HE	2035	ENSG00000159023	GO:0003779|GO:0005200|GO:0005515|GO:0005516|GO:0005545|GO:0005634|GO:0005829|GO:0005886|GO:0006461|GO:0008022|GO:0008360|GO:0009898|GO:0014069|GO:0014731|GO:0030036|GO:0030054|GO:0030507|GO:0030863|GO:0030866|GO:0031032|GO:0032092|GO:0043234|GO:0047485|GO:0051219|GO:0099738|GO:1904778	chr1	MIM:130500|HGNC:HGNC:3377|Vega:OTTHUMG00000003644	erythrocyte membrane protein band 4.1	29120046	protein-coding	28887091	+
646624	0	0	0	0	0	RPL27P4	RPL27_1_28	646624			chr1	HGNC:HGNC:35503	ribosomal protein L27 pseudogene 4	28982644	pseudo	28982244	-
399474	5.43667	5.21257	5.44284	5.42163	5.70428	TMEM200B	TTMB	399474	ENSG00000253304	GO:0016021	chr1	HGNC:HGNC:33785|Vega:OTTHUMG00000003658	transmembrane protein 200B	29123909	protein-coding	29119425	-
6429	6.34889	6.99456	6.58378	6.77379	6.59931	SRSF4	SFRS4|SRP75	6429	ENSG00000116350	GO:0000375|GO:0000398|GO:0003723|GO:0005515|GO:0005634|GO:0005654|GO:0006369|GO:0006397|GO:0006405|GO:0006406|GO:0008380|GO:0016607|GO:0031124|GO:0032868|GO:0048025|GO:1990825	chr1	MIM:601940|HGNC:HGNC:10786|Vega:OTTHUMG00000003663	serine and arginine rich splicing factor 4	29182125	protein-coding	29147738	-
51102	4.94979	4.46643	5.04491	4.91913	4.33082	MECR	CGI-63|DYTOABG|ETR1|FASN2B|NRBF1	51102	ENSG00000116353	GO:0005634|GO:0005739|GO:0005759|GO:0006631|GO:0006633|GO:0006635|GO:0019166	chr1	MIM:608205|HGNC:HGNC:19691|Vega:OTTHUMG00000059082	mitochondrial trans-2-enoyl-CoA reductase	29230958	protein-coding	29192657	-
107985739	0	0	0	0	0	LOC107985739		107985739			chr1		uncharacterized LOC107985739	29224611	ncRNA	29223267	+
10076	5.5058	4.81873	5.36139	5.8242	4.91578	PTPRU	FMI|PCP-2|PTP|PTP-J|PTP-PI|PTP-RO|PTPPSI|PTPRO|PTPU2|R-PTP-PSI|R-PTP-U|hPTP-J	10076	ENSG00000060656	GO:0004725|GO:0005001|GO:0005515|GO:0005886|GO:0005887|GO:0005911|GO:0006470|GO:0007155|GO:0007185|GO:0008013|GO:0008285|GO:0016337|GO:0030154|GO:0030336|GO:0031100|GO:0034109|GO:0034394|GO:0035335|GO:0051384|GO:0060070	chr1	MIM:602454|HGNC:HGNC:9683|Vega:OTTHUMG00000003699	protein tyrosine phosphatase, receptor type U	29326813	protein-coding	29236516	+
101928460	0	0	0	0	0	LINC01756		101928460	ENSG00000230523		chr1	HGNC:HGNC:52545	long intergenic non-protein coding RNA 1756	29350114	ncRNA	29329620	-
107984933	0	0	0	0	0	LOC107984933		107984933			chr1		uncharacterized LOC107984933	29519970	ncRNA	29442944	+
107984934	0	0	0	0	0	LOC107984934		107984934			chr1		uncharacterized LOC107984934	29689297	ncRNA	29604580	+
101929406	0	0	0	0	0	LINC01648		101929406	ENSG00000233399		chr1	HGNC:HGNC:52435	long intergenic non-protein coding RNA 1648	30037612	ncRNA	30013952	-
105378617	0	0	0	0	0	LOC105378617		105378617			chr1		uncharacterized LOC105378617	30199955	ncRNA	30162973	-
105378618	0	0	0	0	0	LOC105378618		105378618			chr1		uncharacterized LOC105378618	30261139	ncRNA	30253430	+
4146	4.03526	4.17863	4.29391	4.83667	3.94856	MATN1	CMP|CRTM	4146	ENSG00000162510	GO:0003429|GO:0005201|GO:0005509|GO:0005515|GO:0005576|GO:0005578|GO:0006461|GO:0030198|GO:0030500	chr1	MIM:115437|HGNC:HGNC:6907|Vega:OTTHUMG00000003705	matrilin 1, cartilage matrix protein	30723585	protein-coding	30711277	-
100129196	0	0	0	0	0	MATN1-AS1		100129196	ENSG00000186056		chr1	HGNC:HGNC:40364	MATN1 antisense RNA 1	30726746	ncRNA	30718772	+
7805	0	0	0	0	0	LAPTM5	CLAST6	7805	ENSG00000162511	GO:0005515|GO:0005764|GO:0005765|GO:0005887|GO:0006810	chr1	MIM:601476|HGNC:HGNC:29612|Vega:OTTHUMG00000003707	lysosomal protein transmembrane 5	30757836	protein-coding	30732468	-
100616164	0	0	0	0	0	MIR4420	mir-4420	100616164	ENSG00000264773		chr1	HGNC:HGNC:41772|miRBase:MI0016757	microRNA 4420	30739232	ncRNA	30739156	-
105378620	0	0	0	0	0	LOC105378620		105378620			chr1		uncharacterized LOC105378620	30752878	ncRNA	30743790	-
105378621	0	0	0	0	0	LOC105378621		105378621			chr1		uncharacterized LOC105378621	30782351	ncRNA	30775079	-
105378622	0	0	0	0	0	LINC01778		105378622			chr1	HGNC:HGNC:52568	long intergenic non-protein coding RNA 1778	30834284	ncRNA	30824652	+
106480861	0	0	0	0	0	RN7SKP91		106480861			chr1	HGNC:HGNC:45815	RNA, 7SK small nuclear pseudogene 91	30844062	pseudo	30843825	+
400748	0	0	0	0	0	LOC400748		400748			chr1		uncharacterized LOC400748	30862399	unknown	30858158	+
9672	1.12197	4.04112	1.31699	1.5972	2.33082	SDC3	SDCN|SYND3	9672	ENSG00000162512	GO:0001523|GO:0005796|GO:0005886|GO:0006024|GO:0006027|GO:0016020|GO:0016021|GO:0030203|GO:0043202|GO:0050900	chr1	MIM:186357|HGNC:HGNC:10660|Vega:OTTHUMG00000043646	syndecan 3	30908633	protein-coding	30869466	-
9698	7.49627	7.32969	8.0278	7.74695	7.67063	PUM1	HSPUM|PUMH|PUMH1|PUML1	9698	ENSG00000134644	GO:0000932|GO:0003723|GO:0003730|GO:0005515|GO:0005634|GO:0005654|GO:0005829|GO:0007283|GO:0008344|GO:0010494|GO:0010608|GO:0016441|GO:0016607|GO:0043488|GO:0048863|GO:0051726|GO:0051983|GO:0060964|GO:0061157|GO:1900246|GO:2000637	chr1	MIM:607204|HGNC:HGNC:14957|Vega:OTTHUMG00000003795	pumilio RNA binding family member 1	31065717	protein-coding	30931506	-
692234	0	0	0	0	0	SNORD103A	U103	692234			chr1	HGNC:HGNC:32766	small nucleolar RNA, C/D box 103A	30935776	snoRNA	30935689	-
692235	0	0	0	0	0	SNORD103B	U103B	692235			chr1	HGNC:HGNC:32767	small nucleolar RNA, C/D box 103B	30949205	snoRNA	30949118	-
692200	0	0	0	0	0	SNORD103C	HBII-251|SNORD85	692200			chr1	HGNC:HGNC:32744	small nucleolar RNA, C/D box 103C	30968237	snoRNA	30968163	-
107985097	0	0	0	0	0	LOC107985097		107985097			chr1		40S ribosomal protein S29 pseudogene	31051823	pseudo	31050872	+
23679	3.38501	2.71919	3.63892	3.47167	1.87139	SELENOWP1	SEPW1P	23679			chr1	HGNC:HGNC:10753	selenoprotein W pseudogene 1	31095638	pseudo	31094571	-
100270878	0	0	0	0	0	RPL21P22	RPL21_2_29	100270878			chr1	HGNC:HGNC:36550	ribosomal protein L21 pseudogene 22	31108663	pseudo	31108101	-
107984935	2.96997	3.37127	2.31699	2.01224	1.34141	LOC107984935		107984935			chr1		uncharacterized LOC107984935	31155829	ncRNA	31155067	+
79570	5.2919	5.19724	4.90196	5.62613	5.31433	NKAIN1	FAM77C	79570	ENSG00000084628	GO:0002028|GO:0005886|GO:0016021|GO:0051117	chr1	MIM:612871|HGNC:HGNC:25743|Vega:OTTHUMG00000003788	sodium/potassium transporting ATPase interacting 1	31239887	protein-coding	31179745	-
9410	4.94979	5.48169	5.07188	5.05663	5.06121	SNRNP40	40K|HPRP8BP|PRP8BP|PRPF8BP|SPF38|WDR57	9410	ENSG00000060688	GO:0000375|GO:0000398|GO:0003723|GO:0005515|GO:0005654|GO:0005682|GO:0005732|GO:0005829|GO:0006396|GO:0008380|GO:0016607|GO:0071011|GO:0071013	chr1	MIM:607797|HGNC:HGNC:30857|Vega:OTTHUMG00000003790	small nuclear ribonucleoprotein U5 subunit 40	31296797	protein-coding	31259568	-
51538	5.68473	5.78631	5.19964	5.1855	5.83717	ZCCHC17	HSPC251|PS1D|pNO40	51538	ENSG00000121766	GO:0003723|GO:0005515|GO:0005730|GO:0008270|GO:0030529	chr1	HGNC:HGNC:30246|Vega:OTTHUMG00000003791	zinc finger CCHC-type containing 17	31364953	protein-coding	31296982	+
2170	2.80005	2.71919	3.77642	3.47167	3.52612	FABP3	FABP11|H-FABP|M-FABP|MDGI|O-FABP	2170	ENSG00000121769	GO:0005324|GO:0005515|GO:0005615|GO:0005829|GO:0006631|GO:0008092|GO:0008285|GO:0016528|GO:0019433|GO:0032868|GO:0036041|GO:0042493|GO:0042632|GO:0044539|GO:0046320|GO:0050543|GO:0055091|GO:0070062|GO:0070538|GO:0070542|GO:0071073|GO:2001245	chr1	MIM:134651|HGNC:HGNC:3557|Vega:OTTHUMG00000003797	fatty acid binding protein 3	31373288	protein-coding	31365253	-
105378623	0	0	0	0	0	LOC105378623		105378623			chr1		uncharacterized LOC105378623	31389830	ncRNA	31383315	-
107985470	0	0	0	0	0	LOC107985470		107985470			chr1		uncharacterized LOC107985470	31402905	ncRNA	31390315	+
347735	5.19236	5.19724	6.09835	5.76713	5.29765	SERINC2	FKSG84|PRO0899|TDE2|TDE2L	347735	ENSG00000168528	GO:0006658|GO:0006665|GO:0015194|GO:0015825|GO:0016021|GO:0070062|GO:1904219|GO:1904222	chr1	MIM:614549|HGNC:HGNC:23231|Vega:OTTHUMG00000003796	serine incorporator 2	31434680	protein-coding	31409565	+
105378625	0	0	0	0	0	LOC105378625		105378625			chr1		uncharacterized LOC105378625	31449586	ncRNA	31448258	+
105379772	0	0	0	0	0	LOC105379772		105379772			chr1		uncharacterized LOC105379772	31482149	ncRNA	31471158	+
441880	0	0	0	0	0	LOC441880		441880			chr1		eukaryotic translation elongation factor 1 alpha 2 pseudogene	31488973	pseudo	31487591	-
106480703	0	0	0	0	0	RNU6-40P	RNU6-40	106480703			chr1	HGNC:HGNC:34248	RNA, U6 small nuclear 40, pseudogene	31497683	pseudo	31497578	-
149086	0	0	0	0	0.871387	LINC01225		149086	ENSG00000260386		chr1	HGNC:HGNC:49677	LINC01225 pseudogene	31508566	pseudo	31500085	+
284551	0	0	0	0	0	LINC01226		284551			chr1	HGNC:HGNC:49678	long intergenic non-protein coding RNA 1226	31524245	ncRNA	31518435	+
105378627	0	0	0	0	0	LOC105378627		105378627			chr1		uncharacterized LOC105378627	31565054	protein-coding	31551616	+
105378626	0	0	0	0	0	LOC105378626		105378626			chr1		uncharacterized LOC105378626	31578242	ncRNA	31566007	-
64129	1.38501	0	1.31699	0	0	TINAGL1	ARG1|LCN7|LIECG3|TINAGRP	64129	ENSG00000142910	GO:0004197|GO:0005044|GO:0005201|GO:0005515|GO:0005576|GO:0005615|GO:0005764|GO:0006898|GO:0006955|GO:0007155|GO:0016197|GO:0030247|GO:0031012|GO:0043236|GO:0051603|GO:0070062	chr1	MIM:616064|HGNC:HGNC:19168|Vega:OTTHUMG00000003884	tubulointerstitial nephritis antigen like 1	31587686	protein-coding	31576485	+
3061	0	0	0	0	0	HCRTR1	OX1R	3061	ENSG00000121764	GO:0004930|GO:0005886|GO:0005887|GO:0007218|GO:0007268|GO:0007631|GO:0016499|GO:0017046|GO:0032870|GO:0042277|GO:0045187|GO:0051480|GO:0070374|GO:1901652	chr1	MIM:602392|HGNC:HGNC:4848|Vega:OTTHUMG00000003876	hypocretin receptor 1	31627318	protein-coding	31617700	+
553115	4.96997	5.06159	4.07188	5.14152	4.2637	PEF1	ABP32|PEF1A	553115	ENSG00000162517	GO:0000139|GO:0003723|GO:0004198|GO:0005509|GO:0005515|GO:0005737|GO:0005783|GO:0006508|GO:0006888|GO:0014029|GO:0014032|GO:0030127|GO:0031463|GO:0046982|GO:0046983|GO:0048208|GO:0048306|GO:0051592|GO:0060090|GO:0070062|GO:1902527	chr1	MIM:610033|HGNC:HGNC:30009|Vega:OTTHUMG00000003877	penta-EF-hand domain containing 1	31645237	protein-coding	31629862	-
107985471	0	0	0	0	0	LOC107985471		107985471			chr1		uncharacterized LOC107985471	31657026	ncRNA	31644194	+
105378628	0	0	0	0	0	LOC105378628		105378628			chr1		uncharacterized LOC105378628	31651487	ncRNA	31650457	-
1307	2.12197	0	0.316992	0.0122377	2.19332	COL16A1	447AA|FP1572	1307	ENSG00000084636	GO:0005178|GO:0005515|GO:0005576|GO:0005578|GO:0005597|GO:0005788|GO:0007155|GO:0007229|GO:0007565|GO:0030198|GO:0033622|GO:0033627|GO:0051894|GO:0071230	chr1	MIM:120326|HGNC:HGNC:2193|Vega:OTTHUMG00000003883	collagen type XVI alpha 1 chain	31704167	protein-coding	31652247	-
101929444	0	0	0	0	0	LOC101929444		101929444			chr1		uncharacterized LOC101929444	31671067	ncRNA	31670070	+
576	1.80005	0	1.31699	2.01224	0	ADGRB2	BAI2	576	ENSG00000121753	GO:0004930|GO:0005886|GO:0007166|GO:0007186|GO:0007422|GO:0016021|GO:0016525|GO:0051965	chr1	MIM:602683|HGNC:HGNC:944|Vega:OTTHUMG00000003885	adhesion G protein-coupled receptor B2	31764063	protein-coding	31727105	-
100423028	0	0	0	0	0	MIR4254		100423028	ENSG00000266580		chr1	HGNC:HGNC:38193|miRBase:MI0015862	microRNA 4254	31758735	ncRNA	31758660	-
90853	0	0	0	0	0	SPOCD1	PPP1R146	90853	ENSG00000134668	GO:0006351|GO:0010923	chr1	HGNC:HGNC:26338|Vega:OTTHUMG00000003879	SPOC domain containing 1	31816051	protein-coding	31790422	-
8073	7.59446	7.43366	7.08076	7.63164	7.53277	PTP4A2	HH13|HH7-2|HU-PP-1|OV-1|PRL-2|PRL2|PTP4A|PTPCAAX2|ptp-IV1a|ptp-IV1b	8073	ENSG00000184007	GO:0004727|GO:0005634|GO:0005737|GO:0005769|GO:0005829|GO:0005886|GO:0035335|GO:0043687|GO:0070062	chr1	MIM:601584|HGNC:HGNC:9635|Vega:OTTHUMG00000003801	protein tyrosine phosphatase type IVA, member 2	31938387	protein-coding	31906421	-
10657	7.95486	8.02558	8.02113	8.11552	8.11925	KHDRBS1	Sam68|p62|p68	10657	ENSG00000121774	GO:0000086|GO:0003677|GO:0003723|GO:0005070|GO:0005515|GO:0005634|GO:0005654|GO:0005829|GO:0006351|GO:0006397|GO:0007050|GO:0007165|GO:0007166|GO:0007283|GO:0008143|GO:0008266|GO:0008283|GO:0009967|GO:0016020|GO:0017124|GO:0019904|GO:0031647|GO:0032403|GO:0042802|GO:0045892|GO:0045948|GO:0046831|GO:0046833|GO:0048024|GO:0051259|GO:0070618	chr1	MIM:602489|HGNC:HGNC:18116|Vega:OTTHUMG00000003921	KH RNA binding domain containing, signal transduction associated 1	32060859	protein-coding	32013694	+
55116	5.35463	5.4968	5.12435	5.59553	5.65275	TMEM39B		55116	ENSG00000121775	GO:0016021	chr1	HGNC:HGNC:25510|Vega:OTTHUMG00000004020	transmembrane protein 39B	32102866	protein-coding	32072031	+
100847018	0	0	0	0	0	MIR5585		100847018	ENSG00000266203		chr1	HGNC:HGNC:43452|miRBase:MI0019142	microRNA 5585	32087007	ncRNA	32086949	+
23633	8.01671	8.3473	7.85873	8.23423	8.04256	KPNA6	IPOA7|KPNA7	23633	ENSG00000025800	GO:0005515|GO:0005643|GO:0005654|GO:0005829|GO:0006607|GO:0008139|GO:0008565|GO:0016020|GO:0045944|GO:0060135	chr1	MIM:610563|HGNC:HGNC:6399|Vega:OTTHUMG00000004333	karyopherin subunit alpha 6	32176567	protein-coding	32108043	+
200081	4.4439	4.96437	4.40445	5.28788	4.39495	TXLNA	IL14|TXLN	200081	ENSG00000084652	GO:0005125|GO:0005515|GO:0005576|GO:0005737|GO:0006887|GO:0008283|GO:0016020|GO:0019905|GO:0030372|GO:0042113	chr1	MIM:608676|HGNC:HGNC:30685|Vega:OTTHUMG00000004423	taxilin alpha	32198285	protein-coding	32179744	+
79140	5.2919	4.9993	6.14883	5.65233	5.29765	CCDC28B		79140	ENSG00000160050	GO:0005515|GO:0005737|GO:0005813|GO:0060271	chr1	MIM:610162|HGNC:HGNC:28163|Vega:OTTHUMG00000005738	coiled-coil domain containing 28B	32205390	protein-coding	32200386	+
55721	1.25598	1.91184	3.00662	1.01224	0.871387	IQCC		55721	ENSG00000160051		chr1	HGNC:HGNC:25545|Vega:OTTHUMG00000005739	IQ motif containing C	32208687	protein-coding	32205635	+
149069	0	0	0	0	0	DCDC2B		149069	ENSG00000222046	GO:0005515|GO:0005622|GO:0035556	chr1	HGNC:HGNC:32576|Vega:OTTHUMG00000005741	doublecortin domain containing 2B	32216196	protein-coding	32209094	+
56063	2.38501	2.9993	2.37589	2.5972	1.45635	TMEM234	AASL548|C1orf91|PRO1105|RP4-622L5|dJ622L5.7	56063	ENSG00000160055	GO:0005515|GO:0016021	chr1	HGNC:HGNC:28837|Vega:OTTHUMG00000005742	transmembrane protein 234	32222371	protein-coding	32214477	-
8668	6.71174	6.87993	6.75948	6.34315	6.90297	EIF3I	EIF3S2|PRO2242|TRIP-1|TRIP1|eIF3-beta|eIF3-p36	8668	ENSG00000084623	GO:0003743|GO:0005515|GO:0005829|GO:0005852|GO:0006413|GO:0070062|GO:0071541	chr1	MIM:603911|HGNC:HGNC:3272|Vega:OTTHUMG00000007364	eukaryotic translation initiation factor 3 subunit I	32231604	protein-coding	32221584	+
339483	1.96997	1.29484	2.10731	2.31427	0	MTMR9LP	MTMR9L	339483			chr1	HGNC:HGNC:27920	myotubularin related protein 9-like, pseudogene	32241710	pseudo	32231660	-
84734	2.78729	1.90689	3.76362	1.5972	3.51755	FAM167B	C1orf90	84734	ENSG00000183615		chr1	HGNC:HGNC:28133|Vega:OTTHUMG00000007462	family with sequence similarity 167 member B	32248860	protein-coding	32247217	+
3932	3.70694	4.79448	2.63892	3.81959	3.95885	LCK	IMD22|LSK|YT16|p56lck|pp58lck	3932	ENSG00000182866	GO:0000242|GO:0001772|GO:0001784|GO:0001948|GO:0004713|GO:0004715|GO:0004722|GO:0005515|GO:0005524|GO:0005829|GO:0005886|GO:0006468|GO:0006470|GO:0006882|GO:0006919|GO:0007169|GO:0008022|GO:0014066|GO:0016032|GO:0016301|GO:0016477|GO:0018108|GO:0019901|GO:0019903|GO:0030097|GO:0030168|GO:0030217|GO:0031234|GO:0031295|GO:0038083|GO:0042127|GO:0042169|GO:0042493|GO:0042608|GO:0042609|GO:0042610|GO:…	chr1	MIM:153390|HGNC:HGNC:6524|Vega:OTTHUMG00000007463	LCK proto-oncogene, Src family tyrosine kinase	32286167	protein-coding	32251239	+
3065	7.74771	7.5517	7.96244	7.82026	7.89304	HDAC1	GON-10|HD1|RPD3|RPD3L1	3065	ENSG00000116478	GO:0000118|GO:0000122|GO:0000785|GO:0000790|GO:0000976|GO:0000978|GO:0000980|GO:0001046|GO:0001047|GO:0001085|GO:0001103|GO:0001106|GO:0002039|GO:0003700|GO:0004407|GO:0005515|GO:0005634|GO:0005654|GO:0005737|GO:0005829|GO:0006325|GO:0006338|GO:0006346|GO:0006351|GO:0006476|GO:0007596|GO:0008134|GO:0008284|GO:0009913|GO:0010629|GO:0010832|GO:0010870|GO:0016032|GO:0016575|GO:0016580|GO:0016581|GO:…	chr1	MIM:601241|HGNC:HGNC:4852|Vega:OTTHUMG00000007529	histone deacetylase 1	32333623	protein-coding	32292107	+
65108	8.03453	8.17784	7.69637	8.0837	8.08571	MARCKSL1	F52|MACMARCKS|MLP|MLP1|MRP	65108	ENSG00000175130	GO:0003779|GO:0005515|GO:0005516|GO:0005737|GO:0005886|GO:0008284|GO:0070062	chr1	MIM:602940|HGNC:HGNC:7142|Vega:OTTHUMG00000007589	MARCKS like 1	32336239	protein-coding	32333829	-
105378629	0	0	0	0	0	LOC105378629		105378629			chr1		uncharacterized LOC105378629	32351795	ncRNA	32343136	-
100128071	0.800045	1.4968	2.48692	2.61789	0	FAM229A		100128071	ENSG00000225828		chr1	HGNC:HGNC:44652|Vega:OTTHUMG00000007587	family with sequence similarity 229 member A	32362243	protein-coding	32361270	-
81629	0	0	0	0	0	TSSK3	SPOGA3|STK22C|STK22D|TSK3	81629	ENSG00000162526	GO:0000287|GO:0004674|GO:0005515|GO:0005524|GO:0005634|GO:0005737|GO:0006468|GO:0007275|GO:0007283|GO:0030154|GO:0035556	chr1	MIM:607660|HGNC:HGNC:15473|Vega:OTTHUMG00000007585	testis specific serine kinase 3	32364323	protein-coding	32362261	+
55108	4.88751	4.58426	4.27119	5.36979	5.36324	BSDC1		55108	ENSG00000160058		chr1	HGNC:HGNC:25501|Vega:OTTHUMG00000007588	BSD domain containing 1	32394461	protein-coding	32364633	-
343338	0	0	0	0	0	GAPDHP20		343338			chr1	HGNC:HGNC:37772	glyceraldehyde 3 phosphate dehydrogenase pseudogene 20	32403183	pseudo	32401899	-
101929254	0	0	0	0	0	LRRC37A12P		101929254			chr1	HGNC:HGNC:43816	leucine rich repeat containing 37 member A12, pseudogene	32426537	pseudo	32424476	-
106480954	0	0	0	0	0	RN7SL122P		106480954			chr1	HGNC:HGNC:46138	RNA, 7SL, cytoplasmic 122, pseudogene	32458135	pseudo	32457835	+
728116	1.80005	1.91184	1.90195	2.5972	2.87139	ZBTB8B	ZNF916B	728116	ENSG00000273274	GO:0003677|GO:0005634|GO:0006351|GO:0006355|GO:0046872	chr1	HGNC:HGNC:37057|Vega:OTTHUMG00000167087	zinc finger and BTB domain containing 8B	32487858	protein-coding	32465057	+
653121	5.35463	5.52508	5.45313	5.22169	5.22306	ZBTB8A	BOZF1|ZBTB8|ZNF916A	653121	ENSG00000160062	GO:0003674|GO:0003677|GO:0005515|GO:0005575|GO:0005634|GO:0006351|GO:0006355|GO:0008150|GO:0046872	chr1	HGNC:HGNC:24172|Vega:OTTHUMG00000007855	zinc finger and BTB domain containing 8A	32605950	protein-coding	32539145	+
102723870	0	0	0	0	0	LOC102723870		102723870			chr1		uncharacterized LOC102723870	32612490	ncRNA	32608549	-
339487	5.57186	5.59352	5.83786	5.74034	5.80721	ZBTB8OS	ARCH|ARCH2	339487	ENSG00000176261	GO:0005654|GO:0006388|GO:0046872|GO:0070062|GO:0072669	chr1	MIM:615891|HGNC:HGNC:24094|Vega:OTTHUMG00000007856	zinc finger and BTB domain containing 8 opposite strand	32650590	protein-coding	32620823	-
5928	6.25009	6.36168	6.70093	6.0242	5.94201	RBBP4	NURF55|RBAP48|lin-53	5928	ENSG00000162521	GO:0000790|GO:0000978|GO:0000980|GO:0004407|GO:0005515|GO:0005634|GO:0005654|GO:0005829|GO:0006260|GO:0006335|GO:0006336|GO:0006338|GO:0006351|GO:0006355|GO:0007049|GO:0008094|GO:0008285|GO:0016575|GO:0016580|GO:0016581|GO:0016589|GO:0031492|GO:0031497|GO:0033186|GO:0034080|GO:0035098|GO:0042393|GO:0042826|GO:0043044|GO:0043234|GO:0045814|GO:0051726|GO:1901796	chr1	MIM:602923|HGNC:HGNC:9887|Vega:OTTHUMG00000007998	RB binding protein 4, chromatin remodeling factor	32686211	protein-coding	32651148	+
81493	4.35719	5.03768	5.38488	4.47167	4.71897	SYNC	SYNC1|SYNCOILIN	81493	ENSG00000162520	GO:0005198|GO:0005829|GO:0005882|GO:0030018|GO:0031594|GO:0042383|GO:0045103|GO:0048471	chr1	MIM:611750|HGNC:HGNC:28897|Vega:OTTHUMG00000008087	syncoilin, intermediate filament protein	32702760	protein-coding	32679906	-
57648	3.60453	3.36945	3.12435	3.65207	3.95885	KIAA1522		57648	ENSG00000162522	GO:0030154	chr1	HGNC:HGNC:29301|Vega:OTTHUMG00000008088	KIAA1522	32774970	protein-coding	32741911	+
8565	6.98532	7.47789	6.40021	6.78702	7.28078	YARS	CMTDIC|TYRRS|YRS|YTS	8565	ENSG00000134684	GO:0000049|GO:0003723|GO:0004831|GO:0004871|GO:0005153|GO:0005515|GO:0005524|GO:0005615|GO:0005737|GO:0005829|GO:0006418|GO:0006437|GO:0006915|GO:0007165|GO:0016604|GO:0017101|GO:0017102	chr1	MIM:603623|HGNC:HGNC:12840|Vega:OTTHUMG00000003933	tyrosyl-tRNA synthetase	32818032	protein-coding	32775239	-
64766	5.71238	6.03865	6.57175	5.99816	6.52244	S100PBP	S100PBPR	64766	ENSG00000116497	GO:0005634|GO:0005829|GO:0016607|GO:0048306	chr1	MIM:611889|HGNC:HGNC:25768|Vega:OTTHUMG00000003955	S100P binding protein	32858879	protein-coding	32817442	+
252995	1.38501	0	1.90195	1.5972	1.19332	FNDC5	FRCP2|irisin	252995	ENSG00000160097	GO:0003674|GO:0005179|GO:0005576|GO:0005778|GO:0005783|GO:0005886|GO:0008150|GO:0014850|GO:0016021|GO:0090336	chr1	MIM:611906|HGNC:HGNC:20240|Vega:OTTHUMG00000004015	fibronectin type III domain containing 5	32872492	protein-coding	32862268	-
105378631	0	0	0	0	0	LOC105378631		105378631			chr1		uncharacterized LOC105378631	32882725	ncRNA	32876027	+
3208	0	0	0	0	0	HPCA	BDR2|DYT2	3208	ENSG00000121905	GO:0003779|GO:0005509|GO:0007420|GO:0019722|GO:0019900|GO:0030424|GO:0031283|GO:0031584|GO:0032590|GO:0032809|GO:0032839|GO:0043204|GO:0044327|GO:0045762|GO:0048839|GO:0060041|GO:0071257|GO:0090314|GO:1901986|GO:1902065|GO:1904009|GO:1904010	chr1	MIM:142622|HGNC:HGNC:5144|Vega:OTTHUMG00000004017	hippocalcin	32894646	protein-coding	32886497	+
113452	1.12197	1.4968	0.316992	0.0122377	0	TMEM54	BCLP|CAC-1|CAC1	113452	ENSG00000121900	GO:0003674|GO:0005575|GO:0008150|GO:0016021	chr1	HGNC:HGNC:24143|Vega:OTTHUMG00000004016	transmembrane protein 54	32901440	protein-coding	32894593	-
105378632	0	0	0	0	0	LOC105378632		105378632			chr1		uncharacterized LOC105378632	32903200	ncRNA	32901636	-
127544	0	0	0	1.01224	2.67874	RNF19B	IBRDC3|NKLAM	127544	ENSG00000116514	GO:0000151|GO:0000209|GO:0002250|GO:0004842|GO:0005515|GO:0005829|GO:0016021|GO:0031624|GO:0032436|GO:0042787|GO:0044194|GO:0046872|GO:0061630	chr1	MIM:610872|HGNC:HGNC:26886|Vega:OTTHUMG00000004013	ring finger protein 19B	32964813	protein-coding	32936446	-
107984936	0	0	0	0	0	LOC107984936		107984936			chr1		metallothionein-1E pseudogene	32951810	pseudo	32951196	-
127545	0	0	0	0	0	RPL18AP4	RPL18A_2_30	127545			chr1	HGNC:HGNC:36556	ribosomal protein L18a pseudogene 4	32980525	pseudo	32979907	+
100419257	0	0	0	0	0	LOC100419257		100419257			chr1		ribosomal protein S2 pseudogene	32988247	pseudo	32986931	+
204	6.39996	6.42491	6.02665	5.98186	6.10979	AK2	ADK2	204	ENSG00000004455	GO:0004017|GO:0005524|GO:0005743|GO:0005758|GO:0006172|GO:0015949|GO:0046939|GO:0070062|GO:0097226	chr1	MIM:103020|HGNC:HGNC:362|Vega:OTTHUMG00000004131	adenylate kinase 2	33036911	protein-coding	33007940	-
105378635	0	0	0	0	0	LOC105378635		105378635			chr1		uncharacterized LOC105378635	33081102	ncRNA	33077884	-
113451	0	0.911839	0.316992	0.0122377	1.45635	AZIN2	ADC|AZI2|AZIB1|ODC-p|ODC1L|ODCp	113451	ENSG00000142920	GO:0005515|GO:0005634|GO:0005739|GO:0005801|GO:0005802|GO:0005829|GO:0007283|GO:0008792|GO:0015489|GO:0015847|GO:0030133|GO:0030424|GO:0030425|GO:0031410|GO:0033116|GO:0033387|GO:0042177|GO:0042978|GO:0043085|GO:0043204|GO:0048471|GO:0097055|GO:0098629|GO:1902269|GO:1990005	chr1	MIM:608353|HGNC:HGNC:29957|Vega:OTTHUMG00000004130	antizyme inhibitor 2	33120531	protein-coding	33081113	+
55223	1.6074	1.91184	0	0.0122377	1.87139	TRIM62	DEAR1	55223	ENSG00000116525	GO:0004842|GO:0005737|GO:0005829|GO:0008270|GO:0010719|GO:0016567|GO:0032897|GO:0043123|GO:0045087|GO:0046596|GO:0051091|GO:0051092|GO:0060333|GO:1902186	chr1	MIM:616755|HGNC:HGNC:25574|Vega:OTTHUMG00000004132	tripartite motif containing 62	33182070	protein-coding	33145402	-
149076	3.38501	3.9993	3.31699	3.81959	3.19332	ZNF362	RN|lin-29	149076	ENSG00000160094	GO:0003677|GO:0005634|GO:0006351|GO:0006355|GO:0046872	chr1	HGNC:HGNC:18079|Vega:OTTHUMG00000004124	zinc finger protein 362	33300719	protein-coding	33256573	+
127550	0	0	0	0	0	A3GALT2	A3GALT2P|IGB3S|IGBS3S	127550	ENSG00000184389	GO:0001962|GO:0005794|GO:0005975|GO:0006688|GO:0009247|GO:0016021|GO:0016757|GO:0030259|GO:0031982|GO:0032580|GO:0046872|GO:0047276	chr1	HGNC:HGNC:30005|Vega:OTTHUMG00000004125	alpha 1,3-galactosyltransferase 2	33321098	protein-coding	33306766	-
1912	4.50049	5.08176	4.01589	4.52267	4.19231	PHC2	EDR2|HPH2|PH2	1912	ENSG00000134686	GO:0000792|GO:0003677|GO:0005515|GO:0005634|GO:0005654|GO:0007275|GO:0007283|GO:0008270|GO:0031519|GO:0035102|GO:0042802	chr1	MIM:602979|HGNC:HGNC:3183|Vega:OTTHUMG00000004133	polyhomeotic homolog 2	33375593	protein-coding	33323623	-
100500853	0	0	0	0	0	MIR3605	mir-3605	100500853	ENSG00000284154		chr1	HGNC:HGNC:38922|miRBase:MI0015995	microRNA 3605	33332492	ncRNA	33332393	-
106480837	0	0	0	0	0	RN7SKP16		106480837			chr1	HGNC:HGNC:45740	RNA, 7SK small nuclear pseudogene 16	33336864	pseudo	33336566	-
101929464	0	0	0	0	0	LOC101929464		101929464	ENSG00000233246		chr1		uncharacterized LOC101929464	33363245	ncRNA	33350352	+
100131451	0	0	0	0	0	TLR12P		100131451			chr1	HGNC:HGNC:31754	toll like receptor 12, pseudogene	33468975	pseudo	33466249	+
7579	0	0	0	1.5972	0.45635	ZSCAN20	KOX29|ZFP-31|ZNF31|ZNF360	7579	ENSG00000121903	GO:0003677|GO:0003700|GO:0005634|GO:0006351|GO:0006355|GO:0046872	chr1	MIM:611315|HGNC:HGNC:13093|Vega:OTTHUMG00000004173	zinc finger and SCAN domain containing 20	33496395	protein-coding	33472631	+
100422287	0	0	0	0	0	LOC100422287		100422287			chr1		proteasome subunit alpha 3 pseudogene	33512784	pseudo	33511891	-
114784	2.12197	2.61228	0.901955	0	1.45635	CSMD2	dJ1007G16.1|dJ1007G16.2|dJ947L8.1	114784	ENSG00000121904	GO:0005886|GO:0016021	chr1	MIM:608398|HGNC:HGNC:19290|Vega:OTTHUMG00000011135	CUB and Sushi multiple domains 2	34165842	protein-coding	33513999	-
105378638	0	0	0	0	0	LOC105378638		105378638			chr1		uncharacterized LOC105378638	33610152	ncRNA	33605479	+
100287140	0	0	0	0	0	HSPD1P14	HSPD1-17P	100287140			chr1	HGNC:HGNC:35143	heat shock protein family D (Hsp60) member 1 pseudogene 14	33840137	pseudo	33838521	+
127540	0	0	0	0	0	HMGB4	dJ1007G16.5	127540	ENSG00000176256	GO:0003677|GO:0005515|GO:0005634|GO:0005694	chr1	MIM:617285|HGNC:HGNC:24954|Vega:OTTHUMG00000013143	high mobility group box 4	33864791	protein-coding	33860475	+
402779	0	0	0	0	0	CSMD2-AS1		402779	ENSG00000231163		chr1	HGNC:HGNC:40882	CSMD2 antisense RNA 1	33885458	ncRNA	33868956	+
100873281	0	0	0	0	0	RNA5SP42	RN5S42	100873281			chr1	HGNC:HGNC:42818	RNA, 5S ribosomal pseudogene 42	34113063	pseudo	34112949	+
84970	0	1.4968	0.316992	0.0122377	2.67874	C1orf94		84970	ENSG00000142698	GO:0005515	chr1	HGNC:HGNC:28250|Vega:OTTHUMG00000004012	chromosome 1 open reading frame 94	34219130	protein-coding	34166883	+
100420336	0	0	0	0	0	LOC100420336		100420336			chr1		ferritin, heavy polypeptide 1 pseudogene	34277364	pseudo	34276859	-
105378639	0	0	0	0	0	LOC105378639		105378639			chr1		uncharacterized LOC105378639	34295948	ncRNA	34279848	+
105378640	0	0	0	0	0	LOC105378640		105378640			chr1		uncharacterized LOC105378640	34366065	ncRNA	34364849	+
105378641	0	0	0	0	0	LOC105378641		105378641			chr1		uncharacterized LOC105378641	34685733	ncRNA	34457859	-
693137	0	0	0	0	0	MIR552	MIRN552|hsa-mir-552	693137	ENSG00000207941		chr1	HGNC:HGNC:32808|miRBase:MI0003557	microRNA 552	34669694	ncRNA	34669599	-
105378642	0	0	0	0	0	LOC105378642		105378642			chr1		uncharacterized LOC105378642	34846732	ncRNA	34710034	-
2709	0	0	1.31699	0	0	GJB5	CX31.1	2709	ENSG00000189280	GO:0005922|GO:0007154|GO:0008544|GO:0016021|GO:0060707|GO:0060708|GO:0060713|GO:1905867	chr1	MIM:604493|HGNC:HGNC:4287|Vega:OTTHUMG00000004053	gap junction protein beta 5	34758512	protein-coding	34755047	+
127534	0	0	0	0	0	GJB4	CX30.3|EKV	127534	ENSG00000189433	GO:0005634|GO:0005730|GO:0005922|GO:0007154|GO:0007608|GO:0016021|GO:0030054|GO:0042048	chr1	MIM:605425|HGNC:HGNC:4286|Vega:OTTHUMG00000004052	gap junction protein beta 4	34763724	protein-coding	34759741	+
2707	0	0	0	0	0	GJB3	CX31|DFNA2|DFNA2B|EKV	2707	ENSG00000188910	GO:0001701|GO:0001890|GO:0005243|GO:0005737|GO:0005921|GO:0005922|GO:0007154|GO:0007283|GO:0016021|GO:0030054|GO:0043231|GO:0043588|GO:0055085|GO:0071300	chr1	MIM:603324|HGNC:HGNC:4285|Vega:OTTHUMG00000004051	gap junction protein beta 3	34786366	protein-coding	34781189	+
2701	1.38501	0	0	0	0	GJA4	CX37	2701	ENSG00000187513	GO:0001568|GO:0003158|GO:0005515|GO:0005887|GO:0005921|GO:0005922|GO:0006810|GO:0006816|GO:0007043|GO:0007267|GO:0048265	chr1	MIM:121012|HGNC:HGNC:4278|Vega:OTTHUMG00000004050	gap junction protein alpha 4	34795747	protein-coding	34792998	+
113444	4.75424	4.46643	4.63892	4.5972	3.55321	SMIM12	C1orf212	113444	ENSG00000163866	GO:0016021	chr1	HGNC:HGNC:25154|Vega:OTTHUMG00000004375	small integral membrane protein 12	34859816	protein-coding	34850362	-
58512	0.800045	1.4968	0.316992	2.9973	2.03908	DLGAP3	DAP3|SAPAP3	58512	ENSG00000116544	GO:0001540|GO:0005515|GO:0005886|GO:0014069|GO:0023052|GO:0030054|GO:0045211	chr1	MIM:611413|HGNC:HGNC:30368|Vega:OTTHUMG00000004049	DLG associated protein 3	34929585	protein-coding	34865436	-
653160	1.38501	0	0	0.0122377	0.871387	LOC653160		653160	ENSG00000241014	GO:0016021	chr1		uncharacterized LOC653160	34978706	ncRNA	34975699	-
100506144	2.88751	2.61228	2.48692	2.5972	2.95885	TMEM35B	ZMYM6NB	100506144	ENSG00000243749	GO:0016021	chr1	HGNC:HGNC:40021|Vega:OTTHUMG00000004158	transmembrane protein 35B	34985347	protein-coding	34981526	-
9204	3.12197	3.48562	3.38573	2.5972	3.11931	ZMYM6	Buster2|MYM|ZBED7|ZNF198L4|ZNF258	9204	ENSG00000163867	GO:0000981|GO:0003677|GO:0005654|GO:0005737|GO:0006357|GO:0007010|GO:0007275|GO:0008270|GO:0022604	chr1	MIM:613567|HGNC:HGNC:13050|Vega:OTTHUMG00000004163	zinc finger MYM-type containing 6	35031968	protein-coding	34986166	-
100419477	0	0	0	0	0	RPL12P45		100419477			chr1	HGNC:HGNC:51937	ribosomal protein L12 pseudogene 45	35059268	pseudo	35053471	+
79830	5.70694	5.85488	5.97996	5.5358	5.65275	ZMYM1	MYM	79830	ENSG00000197056	GO:0000981|GO:0003677|GO:0005654|GO:0005737|GO:0006357|GO:0008270|GO:0046983	chr1	HGNC:HGNC:26253|Vega:OTTHUMG00000004374	zinc finger MYM-type containing 1	35115858	protein-coding	35059786	+
106479047	0	0	0	0	0	EFCAB14P1		106479047			chr1	HGNC:HGNC:44648	EF-hand calcium binding domain 14 pseudogene 1	35122484	pseudo	35122022	+
105378644	0	0	0	0	0	LOC105378644		105378644			chr1		uncharacterized LOC105378644	35146825	ncRNA	35141455	-
6421	9.11077	9.39306	8.73901	9.05242	9.1854	SFPQ	POMP100|PPP1R140|PSF	6421	ENSG00000116560	GO:0000122|GO:0000380|GO:0000724|GO:0000785|GO:0000976|GO:0000980|GO:0001047|GO:0003677|GO:0003682|GO:0003723|GO:0005515|GO:0005634|GO:0005654|GO:0005737|GO:0006351|GO:0006397|GO:0008380|GO:0016363|GO:0016607|GO:0031012|GO:0042382|GO:0042752|GO:0042754|GO:0042803|GO:0042826|GO:0044212|GO:0045876|GO:0045892|GO:0045944|GO:0048511|GO:0070932|GO:0090575|GO:1902177	chr1	MIM:605199|HGNC:HGNC:10774|Vega:OTTHUMG00000004157	splicing factor proline and glutamine rich	35193145	protein-coding	35176378	-
9202	7.0606	7.1867	7.31713	7.34151	7.13808	ZMYM4	CDIR|MYM|ZNF198L3|ZNF262	9202	ENSG00000146463	GO:0000981|GO:0003677|GO:0005515|GO:0005654|GO:0005737|GO:0006357|GO:0007010|GO:0007275|GO:0008270|GO:0022604	chr1	MIM:613568|HGNC:HGNC:13055|Vega:OTTHUMG00000004241	zinc finger MYM-type containing 4	35421944	protein-coding	35268967	+
106481060	0	0	0	0	0	RN7SL503P		106481060			chr1	HGNC:HGNC:46519	RNA, 7SL, cytoplasmic 503, pseudogene	35292498	pseudo	35292196	-
643343	0	0	0	0	0	RPL5P4	RPL5_1_31	643343			chr1	HGNC:HGNC:36095	ribosomal protein L5 pseudogene 4	35351666	pseudo	35350648	+
100379666	0	0	0	0	0	RNY5P1		100379666			chr1	HGNC:HGNC:34082	RNA, Ro-associated Y5 pseudogene 1	35427892	pseudo	35427810	-
79932	6.62702	6.69663	6.92432	6.53972	7.0383	KIAA0319L	AAVR	79932	ENSG00000142687	GO:0000139|GO:0005515|GO:0005886|GO:0016021|GO:0031410|GO:0070062	chr1	MIM:613535|HGNC:HGNC:30071|Vega:OTTHUMG00000004370	KIAA0319 like	35557436	protein-coding	35433490	-
100419802	0	0	0	0	0	LOC100419802		100419802			chr1		zinc finger protein 485 pseudogene	35511341	pseudo	35510077	+
23154	2.38501	1.91184	1.7046	3.00722	2.67874	NCDN		23154	ENSG00000020129	GO:0005515|GO:0005634|GO:0005829|GO:0016020|GO:0030424|GO:0030425|GO:0031175|GO:0043025|GO:0045453|GO:0048168	chr1	MIM:608458|HGNC:HGNC:17597|Vega:OTTHUMG00000059204	neurochondrin	35566779	protein-coding	35557792	+
105378645	0	0	0	0	0	LOC105378645		105378645			chr1		uncharacterized LOC105378645	35578858	ncRNA	35569807	-
339488	0	0	0.316992	0	0	TFAP2E	AP2E	339488	ENSG00000116819	GO:0000977|GO:0000978|GO:0000981|GO:0001077|GO:0005634|GO:0006366|GO:0042127|GO:0042803|GO:0045944|GO:0046982|GO:0048856	chr1	MIM:614428|HGNC:HGNC:30774|Vega:OTTHUMG00000004388	transcription factor AP-2 epsilon	35595326	protein-coding	35573370	+
5690	6.84953	7.14066	7.04491	7.07293	7.13817	PSMB2	HC7-I	5690	ENSG00000126067	GO:0000165|GO:0000209|GO:0000502|GO:0002223|GO:0002479|GO:0004298|GO:0005515|GO:0005634|GO:0005654|GO:0005829|GO:0005839|GO:0006521|GO:0010243|GO:0010972|GO:0014070|GO:0016020|GO:0016032|GO:0016579|GO:0031145|GO:0031146|GO:0033209|GO:0038061|GO:0038095|GO:0043161|GO:0043488|GO:0043687|GO:0050852|GO:0051436|GO:0051437|GO:0055085|GO:0060071|GO:0061418|GO:0070062|GO:0090090|GO:0090263	chr1	MIM:602175|HGNC:HGNC:9539|Vega:OTTHUMG00000004169	proteasome subunit beta 2	35641844	protein-coding	35599541	-
105378646	0	0	0	0	0	LOC105378646		105378646			chr1		uncharacterized LOC105378646	35685483	ncRNA	35665308	+
127703	2.12197	0.911839	0.901955	3.01224	2.1772	C1orf216		127703	ENSG00000142686	GO:0005515	chr1	HGNC:HGNC:26800|Vega:OTTHUMG00000004167	chromosome 1 open reading frame 216	35719189	protein-coding	35713876	-
63967	7.09664	7.03525	6.56259	6.44273	7.05401	CLSPN		63967	ENSG00000092853	GO:0000077|GO:0003677|GO:0005515|GO:0005654|GO:0005794|GO:0006260|GO:0006281|GO:0010997|GO:0016579|GO:0018105|GO:0031572|GO:0032147|GO:0033314|GO:0097194	chr1	MIM:605434|HGNC:HGNC:19715|Vega:OTTHUMG00000004168	claspin	35769950	protein-coding	35720218	-
192670	4.34106	4.71919	5.61952	5.56683	5.08084	AGO4	EIF2C4	192670	ENSG00000134698	GO:0000932|GO:0003725|GO:0003727|GO:0005515|GO:0005654|GO:0005737|GO:0005829|GO:0006402|GO:0007130|GO:0007140|GO:0007223|GO:0008584|GO:0010501|GO:0010586|GO:0016020|GO:0016442|GO:0016604|GO:0022604|GO:0031054|GO:0035068|GO:0035194|GO:0035196|GO:0035198|GO:0035278|GO:0035279|GO:0035280|GO:0043066|GO:0048015|GO:0070578|GO:0090625	chr1	MIM:607356|HGNC:HGNC:18424|Vega:OTTHUMG00000004243	argonaute 4, RISC catalytic component	35857889	protein-coding	35807624	+
26523	5.77046	5.58388	5.39937	5.61034	5.09713	AGO1	EIF2C|EIF2C1|GERP95|Q99|hAgo1	26523	ENSG00000092847	GO:0000932|GO:0000956|GO:0000978|GO:0000993|GO:0001047|GO:0003723|GO:0003725|GO:0003727|GO:0004521|GO:0005515|GO:0005634|GO:0005654|GO:0005737|GO:0005829|GO:0005844|GO:0006351|GO:0007223|GO:0010501|GO:0010586|GO:0016442|GO:0030529|GO:0031054|GO:0035068|GO:0035194|GO:0035196|GO:0035198|GO:0035278|GO:0035279|GO:0035280|GO:0045944|GO:0048015|GO:0060964|GO:0070578|GO:0090625|GO:1901224	chr1	MIM:606228|HGNC:HGNC:3262|Vega:OTTHUMG00000007381	argonaute 1, RISC catalytic component	35924298	protein-coding	35869808	+
192669	5.36821	5.48536	5.11746	4.96643	4.93987	AGO3	EIF2C3	192669	ENSG00000126070	GO:0000794|GO:0000932|GO:0003723|GO:0003725|GO:0003727|GO:0005515|GO:0005654|GO:0005737|GO:0005829|GO:0006402|GO:0007223|GO:0010501|GO:0010628|GO:0016020|GO:0016442|GO:0031054|GO:0035068|GO:0035194|GO:0035196|GO:0035198|GO:0035278|GO:0035279|GO:0035280|GO:0048015|GO:0070578|GO:0072091|GO:0090625|GO:1901224	chr1	MIM:607355|HGNC:HGNC:18421|Vega:OTTHUMG00000184172	argonaute 3, RISC catalytic component	36056462	protein-coding	35931082	+
105378647	0	0	0	0	0	LOC105378647		105378647			chr1		uncharacterized LOC105378647	36023329	ncRNA	36013298	-
100128093	0	0	0	0	0	LOC100128093		100128093			chr1		magnesium transporter 1 pseudogene	36081334	pseudo	36080320	-
27285	0	0	0	0	0	TEKT2	TEKTB1|TEKTIN-T|h-tektin-t	27285	ENSG00000092850	GO:0005634|GO:0005737|GO:0005815|GO:0005874|GO:0030317|GO:0036126|GO:0036159|GO:0060271|GO:0060294	chr1	MIM:608953|HGNC:HGNC:11725|Vega:OTTHUMG00000007629	tektin 2	36088275	protein-coding	36084075	+
54936	6.04462	5.54919	5.47794	5.86505	5.88088	ADPRHL2	ARH3	54936	ENSG00000116863	GO:0004649|GO:0005654|GO:0005759|GO:0016604|GO:0046872|GO:0071451	chr1	MIM:610624|HGNC:HGNC:21304|Vega:OTTHUMG00000007628	ADP-ribosylhydrolase like 2	36093932	protein-coding	36088852	+
1296	0	0	0.316992	1.01224	0	COL8A2	FECD|FECD1|PPCD|PPCD2	1296	ENSG00000171812	GO:0001525|GO:0005201|GO:0005576|GO:0005578|GO:0005581|GO:0005604|GO:0005788|GO:0016337|GO:0030198|GO:0030574|GO:0030674|GO:0031012|GO:0048593|GO:0050673	chr1	MIM:120252|HGNC:HGNC:2216|Vega:OTTHUMG00000007665	collagen type VIII alpha 2 chain	36125084	protein-coding	36095236	-
27095	5.42773	5.38711	5.20419	5.46718	4.59628	TRAPPC3	BET3	27095	ENSG00000054116	GO:0000139|GO:0005515|GO:0005783|GO:0005794|GO:0005829|GO:0017112|GO:0030008|GO:0043547|GO:0048208|GO:0061024	chr1	MIM:610955|HGNC:HGNC:19942|Vega:OTTHUMG00000007664	trafficking protein particle complex 3	36156053	protein-coding	36136569	-
55700	5.09594	4.60367	4.95335	4.93671	5.01685	MAP7D1	PARCC1|RPRC1	55700	ENSG00000116871	GO:0000226|GO:0005198|GO:0005819|GO:0005829|GO:0015630	chr1	HGNC:HGNC:25514|Vega:OTTHUMG00000007714	MAP7 domain containing 1	36180849	protein-coding	36155965	+
9967	7.45067	7.69905	7.07854	7.57459	7.54375	THRAP3	TRAP150	9967	ENSG00000054118	GO:0000381|GO:0000956|GO:0001046|GO:0001104|GO:0003712|GO:0003713|GO:0003723|GO:0004872|GO:0005515|GO:0005524|GO:0005634|GO:0005654|GO:0006367|GO:0006397|GO:0007623|GO:0008380|GO:0016592|GO:0016607|GO:0030374|GO:0030518|GO:0030521|GO:0035145|GO:0042753|GO:0042809|GO:0045893|GO:0045944|GO:0046966|GO:0048026|GO:0048255|GO:0051219|GO:0070062	chr1	MIM:603809|HGNC:HGNC:22964|Vega:OTTHUMG00000007866	thyroid hormone receptor associated protein 3	36305356	protein-coding	36224412	+
106480802	0	0	0	0	0	UBE2V2P4		106480802			chr1	HGNC:HGNC:44892	ubiquitin conjugating enzyme E2 V2 pseudogene 4	36242156	pseudo	36241898	-
107984938	0	0	0	0	0	LOC107984938		107984938			chr1		uncharacterized LOC107984938	36285528	ncRNA	36282770	+
79729	0.800045	0	1.90195	1.5972	0	SH3D21	C1orf113	79729	ENSG00000214193	GO:0005634|GO:0005654|GO:0005886|GO:0070062	chr1	HGNC:HGNC:26236|Vega:OTTHUMG00000007868	SH3 domain containing 21	36321347	protein-coding	36306393	+
55194	2.54391	4.0748	2.63892	2.78222	3.37674	EVA1B	C1orf78|FAM176B	55194	ENSG00000142694	GO:0005515|GO:0016021	chr1	HGNC:HGNC:25558|Vega:OTTHUMG00000007867	eva-1 homolog B	36324154	protein-coding	36322030	-
83931	4.80005	5.23377	3.48692	3.96643	4.57183	STK40	SHIK|SgK495	83931	ENSG00000196182	GO:0003016|GO:0004674|GO:0005515|GO:0005524|GO:0005654|GO:0005829|GO:0005977|GO:0006468|GO:0010468|GO:0035264|GO:0043066|GO:0043408|GO:0048286|GO:0060425	chr1	MIM:609437|HGNC:HGNC:21373|Vega:OTTHUMG00000008238	serine/threonine kinase 40	36385927	protein-coding	36339619	-
107984939	0	0	0	0	0	LOC107984939		107984939			chr1		uncharacterized LOC107984939	36392650	ncRNA	36389435	-
84967	4.35463	4.15977	4.31699	3.76713	4.08084	LSM10	MST074|MSTP074	84967	ENSG00000181817	GO:0005515|GO:0005634|GO:0005654|GO:0005683|GO:0006369|GO:0006397|GO:0008334|GO:0008380|GO:0015030|GO:0016604|GO:0071208|GO:0071209|GO:1900087	chr1	HGNC:HGNC:17562|Vega:OTTHUMG00000008140	LSM10, U7 small nuclear RNA associated	36397959	protein-coding	36393420	-
106481180	0	0	0	0	0	RNU4-27P		106481180			chr1	HGNC:HGNC:46963	RNA, U4 small nuclear 27, pseudogene	36402859	pseudo	36402721	-
127700	2.50048	1.71919	2.45183	1.01224	2.45635	OSCP1	C1orf102|NOR1	127700	ENSG00000116885	GO:0006810|GO:0009925|GO:1903955	chr1	MIM:608854|HGNC:HGNC:29971|Vega:OTTHUMG00000008139	organic solute carrier partner 1	36450485	protein-coding	36417906	-
107984940	0	0	0	0	0	LOC107984940		107984940			chr1		uncharacterized LOC107984940	36449567	ncRNA	36435865	+
64960	4.96997	5.40369	4.17296	4.81959	5.11931	MRPS15	DC37|MPR-S15|RPMS15|S15mt	64960	ENSG00000116898	GO:0003723|GO:0003735|GO:0005634|GO:0005730|GO:0005739|GO:0005743|GO:0005763|GO:0006412|GO:0032543|GO:0070125|GO:0070126	chr1	MIM:611979|HGNC:HGNC:14504|Vega:OTTHUMG00000008042	mitochondrial ribosomal protein S15	36464439	protein-coding	36455761	-
1441	0	0	0	0	0	CSF3R	CD114|GCSFR|SCN7	1441	ENSG00000119535	GO:0004872|GO:0004896|GO:0005515|GO:0005576|GO:0005886|GO:0005887|GO:0006952|GO:0007155|GO:0007165|GO:0019221|GO:0030593|GO:0045637|GO:0051916|GO:0097186	chr1	MIM:138971|HGNC:HGNC:2439|Vega:OTTHUMG00000008010	colony stimulating factor 3 receptor	36483314	protein-coding	36466043	-
100462786	0	0	0	0	0	FTLP18		100462786			chr1	HGNC:HGNC:37968	ferritin light chain pseudogene 18	36630812	pseudo	36630335	+
107984941	0	0	0	0	0	LOC107984941		107984941			chr1		uncharacterized LOC107984941	36702321	ncRNA	36676715	-
105378648	0	0	0	0	0	LOC105378648		105378648			chr1		uncharacterized LOC105378648	36694967	ncRNA	36686708	-
2899	0	0	0.316992	0	0	GRIK3	EAA5|GLR7|GLUR7|GluK3|GluR7a	2899	ENSG00000163873	GO:0001640|GO:0001664|GO:0004970|GO:0005234|GO:0005886|GO:0005887|GO:0007196|GO:0007215|GO:0007216|GO:0008066|GO:0015276|GO:0015277|GO:0030054|GO:0030424|GO:0030425|GO:0032839|GO:0034220|GO:0035235|GO:0042391|GO:0043195|GO:0043204|GO:0045211|GO:0051967|GO:0060079	chr1	MIM:138243|HGNC:HGNC:4581|Vega:OTTHUMG00000004189	glutamate ionotropic receptor kainate type subunit 3	37034243	protein-coding	36795527	-
100422898	0	0	0	0	0	MIR4255		100422898	ENSG00000264698		chr1	HGNC:HGNC:38187|miRBase:MI0015863	microRNA 4255	37161634	ncRNA	37161563	+
106480597	0	0	0	0	0	RNU6-636P		106480597			chr1	HGNC:HGNC:47599	RNA, U6 small nuclear 636, pseudogene	37203716	pseudo	37203610	+
100873282	0	0	0	0	0	RNA5SP43	RN5S43	100873282			chr1	HGNC:HGNC:42819	RNA, 5S ribosomal pseudogene 43	37264786	pseudo	37264677	-
100270903	0	0	0	0	0	RPS29P6	RPS29_1_32	100270903			chr1	HGNC:HGNC:35718	ribosomal protein S29 pseudogene 6	37330979	pseudo	37330852	+
107984942	0	0	0	0	0	LOC107984942		107984942			chr1		uncharacterized LOC107984942	37373807	ncRNA	37350616	-
728431	0	0	0	0	0	LINC01137		728431	ENSG00000233621		chr1	HGNC:HGNC:49453	long intergenic non-protein coding RNA 1137	37474443	ncRNA	37454879	-
80149	2.12197	1.4968	3.12435	2.5972	3.04131	ZC3H12A	MCPIP|MCPIP-1|MCPIP1|Reg1|dJ423B22.1	80149	ENSG00000163874	GO:0000294|GO:0000932|GO:0001525|GO:0001933|GO:0002230|GO:0003677|GO:0003682|GO:0003723|GO:0003729|GO:0003730|GO:0004521|GO:0004532|GO:0004540|GO:0004843|GO:0005515|GO:0005634|GO:0005654|GO:0005737|GO:0005791|GO:0005856|GO:0006351|GO:0006915|GO:0006954|GO:0006974|GO:0007399|GO:0010468|GO:0010508|GO:0010595|GO:0010628|GO:0010629|GO:0010656|GO:0010884|GO:0010942|GO:0016579|GO:0030154|GO:0030867|GO:…	chr1	MIM:610562|HGNC:HGNC:26259|Vega:OTTHUMG00000004221	zinc finger CCCH-type containing 12A	37484377	protein-coding	37474518	+
102465438	0	0	0	0	0	MIR6732	hsa-mir-6732	102465438	ENSG00000283724		chr1	HGNC:HGNC:50066|miRBase:MI0022577	microRNA 6732	37480289	ncRNA	37480230	+
64769	5.83347	6.05139	5.36139	5.52003	5.99033	MEAF6	C1orf149|CENP-28|EAF6|NY-SAR-91	64769	ENSG00000163875	GO:0000776|GO:0000777|GO:0005515|GO:0005654|GO:0005730|GO:0005829|GO:0006351|GO:0006355|GO:0016604|GO:0035267|GO:0043968|GO:0043981|GO:0043982|GO:0043983|GO:0043984|GO:0044154|GO:0070776|GO:1901796	chr1	MIM:611001|HGNC:HGNC:25674|Vega:OTTHUMG00000004223	MYST/Esa1 associated factor 6	37514819	protein-coding	37489961	-
100847010	0	0	0	0	0	MIR5581		100847010	ENSG00000263675		chr1	HGNC:HGNC:43527|miRBase:MI0019136	microRNA 5581	37500994	ncRNA	37500935	-
105378649	0	0	0	0	0	LOC105378649		105378649			chr1		uncharacterized LOC105378649	37540213	ncRNA	37531437	+
79753	3.18663	3.12129	2.70931	3.96643	4.04131	SNIP1	PML1|PMRED	79753	ENSG00000163877	GO:0003723|GO:0003729|GO:0005515|GO:0005634|GO:0005654|GO:0005829|GO:0006355|GO:0007249|GO:0035196|GO:1903955	chr1	MIM:608241|HGNC:HGNC:30587|Vega:OTTHUMG00000004225	Smad nuclear interacting protein 1	37554344	protein-coding	37534449	-
2496	0	0	0	0	0	FTH1P1	FTHL1	2496			chr1	HGNC:HGNC:3979	ferritin heavy chain 1 pseudogene 1	37545458	pseudo	37544563	+
100131572	0	0	0	0	0	RPS27P9	RPS27_1_33	100131572			chr1	HGNC:HGNC:36964	ribosomal protein S27 pseudogene 9	37556553	pseudo	37556215	+
7802	3.56	4.08324	3.45214	4.34984	4.23947	DNALI1	P28|dJ423B22.5|hp28	7802	ENSG00000163879	GO:0003774|GO:0005515|GO:0005737|GO:0005930|GO:0030175|GO:0030286|GO:0045504	chr1	MIM:602135|HGNC:HGNC:14353|Vega:OTTHUMG00000004222	dynein axonemal light intermediate chain 1	37566857	protein-coding	37556919	+
29889	6.6053	7.12601	6.67125	6.90197	6.3347	GNL2	HUMAUANTIG|NGP1|Ngp-1|Nog2|Nug2	29889	ENSG00000134697	GO:0003723|GO:0003924|GO:0005525|GO:0005634|GO:0005730|GO:0008150|GO:0016020|GO:0042254	chr1	MIM:609365|HGNC:HGNC:29925|Vega:OTTHUMG00000004322	G protein nucleolar 2	37595985	protein-coding	37566812	-
284654	0	0	0	0.0122377	0	RSPO1	CRISTIN3|RSPO	284654	ENSG00000169218	GO:0001664|GO:0001934|GO:0002090|GO:0005102|GO:0005515|GO:0005576|GO:0005634|GO:0008201|GO:0016055|GO:0030177|GO:0090263	chr1	MIM:609595|HGNC:HGNC:21679|Vega:OTTHUMG00000004321	R-spondin 1	37634923	protein-coding	37611350	-
54955	3.19236	3.23377	2.63892	3.01224	1.87139	C1orf109		54955	ENSG00000116922	GO:0005515	chr1	MIM:614799|HGNC:HGNC:26039|Vega:OTTHUMG00000004323	chromosome 1 open reading frame 109	37692274	protein-coding	37681570	-
55143	5.94896	5.88912	5.18575	5.59596	5.67874	CDCA8	BOR|BOREALIN|DasraB|MESRGP	55143	ENSG00000134690	GO:0000775|GO:0005515|GO:0005634|GO:0005654|GO:0005730|GO:0005829|GO:0007062|GO:0007080|GO:0010369|GO:0016604|GO:0016925|GO:0030496|GO:0032133|GO:0043234|GO:0045171|GO:0051233|GO:0051276|GO:0051301	chr1	MIM:609977|HGNC:HGNC:14629|Vega:OTTHUMG00000004320	cell division cycle associated 8	37709719	protein-coding	37692401	+
284656	0	0	0	0	0	EPHA10		284656	ENSG00000183317	GO:0005003|GO:0005515|GO:0005524|GO:0005886|GO:0005887|GO:0008150|GO:0018108|GO:0048013|GO:0070062	chr1	MIM:611123|HGNC:HGNC:19987|Vega:OTTHUMG00000004325	EPH receptor A10	37765152	protein-coding	37715974	-
105378650	0	0	0	0	0	LOC105378650		105378650			chr1		uncharacterized LOC105378650	37767316	ncRNA	37765729	-
391026	0	0	0	0	0	ACTN4P2		391026			chr1	HGNC:HGNC:44032	actinin alpha 4 pseudogene 2	37779538	pseudo	37776640	+
100129497	0	0	0	0	0	LOC100129497		100129497			chr1		valosin containing protein lysine methyltransferase pseudogene	37782900	pseudo	37782016	-
149175	2.03271	3.6215	2.12435	1.54829	3.03328	MANEAL		149175	ENSG00000185090	GO:0000139|GO:0016021|GO:0016798	chr1	HGNC:HGNC:26452|Vega:OTTHUMG00000004317	mannosidase endo-alpha like	37801606	protein-coding	37794102	+
79693	4.90799	4.81672	4.70931	4.40456	4.97701	YRDC	DRIP3|IRIP|SUA5	79693	ENSG00000196449	GO:0000049|GO:0002949|GO:0003725|GO:0005737|GO:0005739|GO:0006450|GO:0016020|GO:0016779|GO:0051051	chr1	MIM:612276|HGNC:HGNC:28905|Vega:OTTHUMG00000004318	yrdC N6-threonylcarbamoyltransferase domain containing	37808193	protein-coding	37802942	-
127687	5.77733	5.61228	5.98942	5.62695	5.75403	C1orf122	ALAESM	127687	ENSG00000197982		chr1	HGNC:HGNC:24789|Vega:OTTHUMG00000004319	chromosome 1 open reading frame 122	37809454	protein-coding	37807801	+
4520	4.12197	4.23377	4.40445	4.14152	2.87139	MTF1	MTF-1|ZRF	4520	ENSG00000188786	GO:0000978|GO:0000979|GO:0001047|GO:0001077|GO:0003677|GO:0003700|GO:0003713|GO:0005515|GO:0005634|GO:0005654|GO:0006357|GO:0006366|GO:0006979|GO:0010038|GO:0035035|GO:0045944|GO:0046686|GO:0046872	chr1	MIM:600172|HGNC:HGNC:7428|Vega:OTTHUMG00000004439	metal regulatory transcription factor 1	37859620	protein-coding	37809567	-
100270826	0	0	0	0	0	RPS2P13	RPS2_1_34	100270826			chr1	HGNC:HGNC:36021	ribosomal protein S2 pseudogene 13	37841680	pseudo	37840845	+
3633	3.88751	4.19724	3.12435	3.65609	4.39495	INPP5B	5PTase	3633	ENSG00000204084	GO:0001701|GO:0004439|GO:0005096|GO:0005515|GO:0005793|GO:0005794|GO:0005829|GO:0005886|GO:0007165|GO:0007283|GO:0016020|GO:0016021|GO:0030317|GO:0030670|GO:0031901|GO:0043547|GO:0043647|GO:0046856|GO:0046872|GO:0051056|GO:0052658|GO:0052659|GO:0070613	chr1	MIM:147264|HGNC:HGNC:6077|Vega:OTTHUMG00000004436	inositol polyphosphate-5-phosphatase B	37947057	protein-coding	37860697	-
106479825	0	0	0	0	0	RNU6-584P		106479825			chr1	HGNC:HGNC:47547	RNA, U6 small nuclear 584, pseudogene	37885117	pseudo	37885023	+
105378651	0	0	0	0	0	LOC105378651		105378651			chr1		uncharacterized LOC105378651	37945314	ncRNA	37932060	+
10946	7.61596	7.68672	6.58378	7.19065	7.61128	SF3A3	PRP9|PRPF9|SAP61|SF3a60	10946	ENSG00000183431	GO:0000375|GO:0000389|GO:0000398|GO:0003723|GO:0005515|GO:0005654|GO:0005681|GO:0006397|GO:0008270|GO:0008380|GO:0016607|GO:0071013	chr1	MIM:605596|HGNC:HGNC:10767|Vega:OTTHUMG00000004438	splicing factor 3a subunit 3	37990110	protein-coding	37956980	-
106481342	0	0	0	0	0	RNU6-510P		106481342			chr1	HGNC:HGNC:47473	RNA, U6 small nuclear 510, pseudogene	37991534	pseudo	37991462	+
2275	2.88751	3.4968	5.07188	3.96643	4.31643	FHL3	SLIM2	2275	ENSG00000183386	GO:0001725|GO:0003779|GO:0005515|GO:0005634|GO:0005925|GO:0007517|GO:0030018|GO:0030036|GO:0046872	chr1	MIM:602790|HGNC:HGNC:3704|Vega:OTTHUMG00000004434	four and a half LIM domains 3	38005515	protein-coding	37996770	-
51118	6.02115	5.57716	5.6763	5.42445	5.72438	UTP11	CGI-94|CGI94|UTP11L	51118	ENSG00000183520	GO:0003723|GO:0005515|GO:0005615|GO:0005654|GO:0005730|GO:0005737|GO:0006364|GO:0007399|GO:0032040|GO:0042274|GO:0043065	chr1	MIM:609440|HGNC:HGNC:24329|Vega:OTTHUMG00000004435	UTP11, small subunit processome component homolog (S. cerevisiae)	38024825	protein-coding	38012712	+
5453	4.93732	4.93421	5.19964	5.38728	4.28552	POU3F1	OCT6|OTF6|SCIP	5453	ENSG00000185668	GO:0001105|GO:0003700|GO:0005634|GO:0005654|GO:0005667|GO:0006366|GO:0008366|GO:0010628|GO:0022011|GO:0030216|GO:0030900|GO:0043565|GO:0045893|GO:0045944	chr1	MIM:602479|HGNC:HGNC:9214|Vega:OTTHUMG00000000485	POU class 3 homeobox 1	38046778	protein-coding	38043851	-
107985103	0	0	0	0	0	LOC107985103		107985103			chr1		translation initiation factor IF-2-like	38056849	protein-coding	38046742	+
105378653	0	0	0	0	0	LOC105378653		105378653			chr1		uncharacterized LOC105378653	38119530	ncRNA	38082387	+
100500801	0	0	0	0	0	MIR3659	mir-3659	100500801	ENSG00000265596		chr1	HGNC:HGNC:38882|miRBase:MI0016060	microRNA 3659	38089329	ncRNA	38089231	+
105378655	0	0	0	0	0	LOC105378655		105378655			chr1		uncharacterized LOC105378655	38141542	ncRNA	38129488	-
105378654	0	0	0	0	0	LOC105378654		105378654			chr1		uncharacterized LOC105378654	38213095	ncRNA	38141654	+
339442	0	0	0	0	0	LINC01343		339442	ENSG00000237290		chr1	HGNC:HGNC:50553	long intergenic non-protein coding RNA 1343	38214767	ncRNA	38209034	-
105378657	1.80005	2.4968	4.01743	3.87022	3.04131	LOC105378657		105378657			chr1		uncharacterized LOC105378657	38503478	ncRNA	38300266	-
100418964	0	0	0	0	0	TUBB6P1		100418964			chr1	HGNC:HGNC:42342	tubulin beta 6 class V pseudogene 1	38384430	pseudo	38383847	-
106479899	0	0	0	0	0	RNU6-753P		106479899			chr1	HGNC:HGNC:47716	RNA, U6 small nuclear 753, pseudogene	38396765	pseudo	38396659	+
107984943	0	0	0	0	0	LOC107984943		107984943			chr1		uncharacterized LOC107984943	38442933	ncRNA	38427583	-
105378656	0	0	0	0	0	LINC01685		105378656			chr1	HGNC:HGNC:52473	long intergenic non-protein coding RNA 1685	38476484	ncRNA	38475196	+
105378658	0	0	0	0	0	LOC105378658		105378658			chr1		uncharacterized LOC105378658	38532800	ncRNA	38518250	+
105378660	7.40486	7.83446	7.08186	7.38728	7.24932	LOC105378660		105378660			chr1		uncharacterized LOC105378660	38728641	ncRNA	38692876	-
400750	0	0	0	0	0	LOC400750		400750			chr1		heat shock protein family A (Hsp70) member 5 pseudogene	38711089	pseudo	38708730	+
64121	5.65803	5.71919	5.63892	5.26016	5.74175	RRAGC	GTR2|RAGC|TIB929	64121	ENSG00000116954	GO:0000287|GO:0003924|GO:0005515|GO:0005525|GO:0005634|GO:0005737|GO:0005764|GO:0005829|GO:0006351|GO:0006915|GO:0007050|GO:0007264|GO:0008380|GO:0016049|GO:0016241|GO:0019003|GO:0032006|GO:0034198|GO:0034613|GO:0043200|GO:0043231|GO:0046982|GO:0051020|GO:0071230|GO:1903432	chr1	MIM:608267|HGNC:HGNC:19902|Vega:OTTHUMG00000000490	Ras related GTP binding C	38859823	protein-coding	38838197	-
100527950	4.43425	4.58482	3.96085	3.7936	4.74175	GJA9-MYCBP		100527950			chr1		GJA9-MYCBP readthrough	38881626	ncRNA	38862490	-
26292	4.41476	4.58371	3.96085	3.7936	4.70428	MYCBP	AMY-1	26292	ENSG00000214114|ENSG00000274944	GO:0003713|GO:0005515|GO:0005634|GO:0005737|GO:0005739|GO:0005829|GO:0006351|GO:0006355|GO:0007283	chr1	MIM:606535|HGNC:HGNC:7554|Vega:OTTHUMG00000000484|Vega:OTTHUMG00000187290	MYC binding protein	38873378	protein-coding	38862490	-
105378663	0	0	0	0	0	LOC105378663		105378663	ENSG00000228436		chr1		uncharacterized LOC105378663	38876226	ncRNA	38873401	+
81025	0	0	0	0	0	GJA9	CX58|CX59|GJA10	81025	ENSG00000131233	GO:0005922|GO:0007154|GO:0016021	chr1	MIM:611923|HGNC:HGNC:19155|Vega:OTTHUMG00000000482	gap junction protein alpha 9	38881626	protein-coding	38874067	-
54933	0.800045	1.6488	3.84055	2.12672	1.25472	RHBDL2	RRP2	54933	ENSG00000158315	GO:0004252|GO:0005886|GO:0016021|GO:0016485	chr1	MIM:608962|HGNC:HGNC:16083|Vega:OTTHUMG00000000487	rhomboid like 2	38941830	protein-coding	38885806	-
105378662	0	0	0	0	0	LOC105378662		105378662			chr1		uncharacterized LOC105378662	38919506	ncRNA	38913540	+
106481372	0	0	0	0	0	RNU6-605P		106481372			chr1	HGNC:HGNC:47568	RNA, U6 small nuclear 605, pseudogene	38926977	pseudo	38926870	+
100288425	0	0	0	0	0	EIF1P2		100288425			chr1	HGNC:HGNC:49615	eukaryotic translation initiation factor 1 pseudogene 2	38958925	pseudo	38958278	-
79647	7.83071	7.72562	7.75162	7.61586	7.50074	AKIRIN1	C1orf108|STRF2	79647	ENSG00000174574	GO:0005515|GO:0005634|GO:0005654|GO:0031965	chr1	MIM:615164|HGNC:HGNC:25744|Vega:OTTHUMG00000007496	akirin 1	39006065	protein-coding	38991244	+
4725	8.35271	8.451	8.13398	8.19711	8.23552	NDUFS5	CI-15k|CI15K	4725	ENSG00000168653	GO:0005739|GO:0005743|GO:0005747|GO:0005758|GO:0006120|GO:0008137|GO:0032981	chr1	MIM:603847|HGNC:HGNC:7712|Vega:OTTHUMG00000007497	NADH:ubiquinone oxidoreductase subunit S5	39034636	protein-coding	39026295	+
107984944	2.38501	1.4968	3.31699	2.33417	3.33082	LOC107984944		107984944			chr1		uncharacterized LOC107984944	39061873	ncRNA	39038017	+
23499	8.11898	8.35625	7.98051	8.12554	8.20243	MACF1	ABP620|ACF7|MACF|OFC4	23499	ENSG00000127603	GO:0003723|GO:0003779|GO:0005509|GO:0005515|GO:0005737|GO:0005794|GO:0005856|GO:0005874|GO:0005886|GO:0008017|GO:0010632|GO:0016055|GO:0016887|GO:0030177|GO:0032587|GO:0032886|GO:0042060|GO:0043001|GO:0045296|GO:0045773|GO:0051015|GO:0051893	chr1	MIM:608271|HGNC:HGNC:13664|Vega:OTTHUMG00000007754	microtubule-actin crosslinking factor 1	39487138	protein-coding	39084167	+
106481373	0	0	0	0	0	RNU6-608P		106481373			chr1	HGNC:HGNC:47571	RNA, U6 small nuclear 608, pseudogene	39121043	pseudo	39120940	-
100873283	0	0	0	0	0	RNA5SP44	RN5S44	100873283			chr1	HGNC:HGNC:42820	RNA, 5S ribosomal pseudogene 44	39154296	pseudo	39154164	-
100292290	0	0	0	0	0	HSPE1P8		100292290			chr1	HGNC:HGNC:49326	heat shock protein family E (Hsp10) member 1 pseudogene 8	39304919	pseudo	39303903	-
643314	2.46301	3.28107	3.12435	3.0997	3.28813	KIAA0754		643314	ENSG00000127603		chr1	HGNC:HGNC:29111|Vega:OTTHUMG00000007754	KIAA0754	39416482	protein-coding	39409504	+
105378950	0	0	0	0	0	LOC105378950		105378950			chr1		mitogen-activated protein kinase 7-like	39491993	protein-coding	39488957	-
353500	0	0	1.31699	0.0122377	1.87139	BMP8A		353500	ENSG00000183682	GO:0001503|GO:0002024|GO:0005125|GO:0005160|GO:0005615|GO:0008083|GO:0010862|GO:0030509|GO:0042981|GO:0043408|GO:0046676|GO:0048468|GO:0051216|GO:0060395|GO:0070700|GO:2000505	chr1	HGNC:HGNC:21650|Vega:OTTHUMG00000008394	bone morphogenetic protein 8a	39529869	protein-coding	39491646	+
100189464	0	0	0	0	0	TRK-CTT12-1	TRNAK36P	100189464			chr1	HGNC:HGNC:35036	transfer RNA-Lys (CTT) 12-1	39504595	pseudo	39504523	+
192217	2.38501	0.911839	0.316992	0	2.67874	OXCT2P1	OXCT2P	192217	ENSG00000237624		chr1	HGNC:HGNC:21627	3-oxoacid CoA-transferase 2 pseudogene 1	39516669	pseudo	39514866	+
728448	0	0	2.05396	0	0	PPIEL	PPIEP1	728448			chr1	HGNC:HGNC:33195	peptidylprolyl isomerase E like pseudogene	39559698	pseudo	39522280	-
8761	8.19439	8.08256	8.13889	7.96171	8.0452	PABPC4	APP-1|APP1|PABP4|iPABP	8761	ENSG00000090621	GO:0003723|GO:0005515|GO:0005634|GO:0005737|GO:0005829|GO:0006396|GO:0006401|GO:0006412|GO:0007596|GO:0008143|GO:0008266|GO:0010494|GO:0017130|GO:0030529	chr1	MIM:603407|HGNC:HGNC:8557|Vega:OTTHUMG00000009097	poly(A) binding protein cytoplasmic 4	39576849	protein-coding	39560813	-
101929516	0	0	0	0	0	LOC101929516		101929516	ENSG00000228060		chr1		uncharacterized LOC101929516	39573203	ncRNA	39565070	+
677834	0	0	0	0	0	SNORA55	ACA55	677834	ENSG00000201457		chr1	HGNC:HGNC:32649	small nucleolar RNA, H/ACA box 55	39567510	snoRNA	39567374	-
26508	2.12197	0	0.316992	1.01224	0	HEYL	HESR3|HEY3|HRT3|bHLHb33	26508	ENSG00000163909	GO:0000122|GO:0000979|GO:0000983|GO:0000988|GO:0001077|GO:0001106|GO:0003151|GO:0003181|GO:0003184|GO:0003198|GO:0003203|GO:0003208|GO:0003700|GO:0003714|GO:0005515|GO:0005634|GO:0005654|GO:0005737|GO:0006366|GO:0007219|GO:0008134|GO:0014031|GO:0032835|GO:0035914|GO:0035939|GO:0042803|GO:0045666|GO:0045892|GO:0045944|GO:0046982|GO:0050683|GO:0060317|GO:0060412|GO:0060766|GO:0071773|GO:0072014|GO:…	chr1	MIM:609034|HGNC:HGNC:4882|Vega:OTTHUMG00000000458	hes related family bHLH transcription factor with YRPW motif-like	39639676	protein-coding	39623431	-
84618	0	0	0	0	0	NT5C1A	CN-I|CN-IA|CN1|CN1A|CNI	84618	ENSG00000116981	GO:0000166|GO:0000287|GO:0005515|GO:0005829|GO:0006195|GO:0008253|GO:0009116|GO:0009128|GO:0016311|GO:0046085|GO:0046135	chr1	MIM:610525|HGNC:HGNC:17819|Vega:OTTHUMG00000009244	5'-nucleotidase, cytosolic IA	39672038	protein-coding	39659121	-
51440	1.6074	0	0.316992	0.0122377	0	HPCAL4	HLP4	51440	ENSG00000116983	GO:0005246|GO:0005509|GO:0005515|GO:0005622|GO:0007165|GO:0007417|GO:0008022|GO:0019904|GO:0065009	chr1	HGNC:HGNC:18212|Vega:OTTHUMG00000009246	hippocalcin like 4	39691710	protein-coding	39678648	-
100128091	0	0	0	0	0	LOC100128091		100128091			chr1		coiled-coil domain containing 25 pseudogene	39718593	pseudo	39718028	+
106480449	0	0	0	0	0	RNU7-121P		106480449			chr1	HGNC:HGNC:45655	RNA, U7 small nuclear 121 pseudogene	39723627	pseudo	39723566	-
10450	4.80005	5.30416	5.33936	5.29764	5.15679	PPIE	CYP-33|CYP33	10450	ENSG00000084072	GO:0000398|GO:0000413|GO:0003723|GO:0003755|GO:0005515|GO:0005576|GO:0005634|GO:0005654|GO:0005829|GO:0006283|GO:0006355|GO:0006457|GO:0016018|GO:0016607|GO:0034774|GO:0043312|GO:0045070|GO:0071013|GO:1904813	chr1	MIM:602435|HGNC:HGNC:9258|Vega:OTTHUMG00000009248	peptidylprolyl isomerase E	39763914	protein-coding	39738845	+
656	0	0	0	0	0	BMP8B	BMP8|OP2	656	ENSG00000116985	GO:0001501|GO:0001503|GO:0005125|GO:0005160|GO:0005615|GO:0008083|GO:0010862|GO:0030509|GO:0042981|GO:0043408|GO:0048468|GO:0051216|GO:0060395|GO:0070700	chr1	MIM:602284|HGNC:HGNC:1075|Vega:OTTHUMG00000009247	bone morphogenetic protein 8b	39788861	protein-coding	39757182	-
64064	0	0	2.90196	1.01224	0	OXCT2	FKSG25|SCOTT	64064	ENSG00000198754	GO:0005739|GO:0005759|GO:0008260|GO:0031514|GO:0046952	chr1	MIM:610289|HGNC:HGNC:18606|Vega:OTTHUMG00000009249	3-oxoacid CoA-transferase 2	39771348	protein-coding	39769525	-
105378666	0	0	0	0	0	LOC105378666		105378666			chr1		uncharacterized LOC105378666	39781424	ncRNA	39780916	+
101929536	0	0	0	0	0	LOC101929536		101929536	ENSG00000261798		chr1		uncharacterized LOC101929536	39790170	ncRNA	39788976	+
105378951	0	0	0	0	0	LOC105378951		105378951			chr1		uncharacterized LOC105378951	39808042	ncRNA	39799307	+
107985740	0	0	0	0	0	LOC107985740		107985740			chr1		uncharacterized LOC107985740	39817675	ncRNA	39803550	-
105378665	0	0	0	0	0	LOC105378665		105378665			chr1		uncharacterized LOC105378665	39809180	ncRNA	39808159	+
105378667	0	0	0	0	0	LOC105378667		105378667			chr1		uncharacterized LOC105378667	39838083	ncRNA	39824056	+
54802	4.82241	4.51296	4.96967	4.40456	3.57183	TRIT1	GRO1|IPPT|IPT|IPTase|MOD5|hGRO1	54802	ENSG00000043514	GO:0003676|GO:0005524|GO:0005575|GO:0005759|GO:0008270|GO:0052381|GO:0070900	chr1	HGNC:HGNC:20286|Vega:OTTHUMG00000009245	tRNA isopentenyltransferase 1	39883511	protein-coding	39841031	-
4610	5.54151	5.03798	5.75994	5.91913	5.2637	MYCL	L-Myc|LMYC|MYCL1|bHLHe38	4610	ENSG00000116990	GO:0003677|GO:0003700|GO:0005634|GO:0006355|GO:0045607|GO:0046983	chr1	MIM:164850|HGNC:HGNC:7555|Vega:OTTHUMG00000009243	MYCL proto-oncogene, bHLH transcription factor	39902015	protein-coding	39895424	-
105378668	0	0	0	0	0	LOC105378668		105378668	ENSG00000236546		chr1		uncharacterized LOC105378668	39899098	ncRNA	39897741	+
84879	3.12197	2.91184	3.63892	2.33417	0.871387	MFSD2A	MCPH15|MFSD2|NLS1	84879	ENSG00000168389	GO:0005548|GO:0005789|GO:0005886|GO:0005887|GO:0006656|GO:0015245|GO:0015293|GO:0015908|GO:0021766|GO:0045056|GO:0051977|GO:0051978|GO:0055085|GO:0060856|GO:1990379	chr1	MIM:614397|HGNC:HGNC:25897|Vega:OTTHUMG00000009293	major facilitator superfamily domain containing 2A	39969968	protein-coding	39955112	+
650901	0	0	0	0	0	RPS2P12	RPS2_2_35	650901			chr1	HGNC:HGNC:36546	ribosomal protein S2 pseudogene 12	39963441	pseudo	39962524	+
105378669	0	0	0	0	0	LOC105378669		105378669			chr1		uncharacterized LOC105378669	40039977	ncRNA	40014567	-
10487	7.4218	7.29813	7.35012	7.19016	7.45595	CAP1	CAP|CAP1-PEN	10487	ENSG00000131236	GO:0000902|GO:0001667|GO:0003779|GO:0005576|GO:0005615|GO:0005886|GO:0005925|GO:0006898|GO:0007163|GO:0007165|GO:0007190|GO:0008154|GO:0008179|GO:0030864|GO:0035578|GO:0043312|GO:0070062	chr1	HGNC:HGNC:20040|Vega:OTTHUMG00000004493	adenylate cyclase associated protein 1	40072649	protein-coding	40040065	+
5538	5.85768	5.76666	5.63174	6.01794	6.13633	PPT1	CLN1|INCL|PPT	5538	ENSG00000131238	GO:0002084|GO:0005515|GO:0005576|GO:0005615|GO:0005634|GO:0005764|GO:0005794|GO:0005829|GO:0006898|GO:0006907|GO:0007042|GO:0007269|GO:0007399|GO:0007420|GO:0007601|GO:0007625|GO:0008021|GO:0008306|GO:0008344|GO:0008474|GO:0015031|GO:0016020|GO:0016042|GO:0016290|GO:0030149|GO:0030163|GO:0030308|GO:0030424|GO:0030425|GO:0031579|GO:0032429|GO:0043025|GO:0043066|GO:0043202|GO:0043524|GO:0044257|GO:…	chr1	MIM:600722|HGNC:HGNC:9325|Vega:OTTHUMG00000004495	palmitoyl-protein thioesterase 1	40097470	protein-coding	40072710	-
728602	0	0	0	0	0	LOC728602		728602			chr1		ornithine decarboxylase antizyme 1 pseudogene	40133576	pseudo	40132709	+
105378671	0	0	0	0	0	LOC105378671		105378671			chr1		uncharacterized LOC105378671	40161312	ncRNA	40147701	-
6018	6.71891	6.17863	7.28278	7.27902	6.4713	RLF	ZN-15L|ZNF292L	6018	ENSG00000117000	GO:0003677|GO:0005515|GO:0005634|GO:0006351|GO:0006355|GO:0008270|GO:0015074|GO:0044030|GO:0045893|GO:0045944|GO:0051276|GO:0097692	chr1	MIM:180610|HGNC:HGNC:10025|Vega:OTTHUMG00000005763	rearranged L-myc fusion	40240921	protein-coding	40161369	+
106480651	0	0	0	0	0	RNU6-1237P		106480651			chr1	HGNC:HGNC:48200	RNA, U6 small nuclear 1237, pseudogene	40177949	pseudo	40177843	+
127391	0	0	0	0	0	TMCO2	dJ39G22.2	127391	ENSG00000188800	GO:0005634|GO:0016021	chr1	HGNC:HGNC:23312|Vega:OTTHUMG00000005764	transmembrane and coiled-coil domains 2	40251693	protein-coding	40247901	+
10269	3.38501	3.23377	2.90196	2.91913	2.87139	ZMPSTE24	FACE-1|FACE1|HGPS|PRO1|STE24|Ste24p	10269	ENSG00000084073	GO:0004222|GO:0005515|GO:0005637|GO:0006508|GO:0006998|GO:0008235|GO:0016020|GO:0030176|GO:0030327|GO:0046872|GO:0070062|GO:0071586	chr1	MIM:606480|HGNC:HGNC:12877|Vega:OTTHUMG00000005762	zinc metallopeptidase STE24	40294184	protein-coding	40258050	+
1298	0	0	0	0	0	COL9A2	DJ39G22.4|EDM2|MED|STL5	1298	ENSG00000049089	GO:0001501|GO:0005576|GO:0005578|GO:0005594|GO:0005788|GO:0030020|GO:0030198	chr1	MIM:120260|HGNC:HGNC:2218|Vega:OTTHUMG00000005761	collagen type IX alpha 2 chain	40317267	protein-coding	40300491	-
388621	0	0	0	0	0	RPL21P20	RPL21_3_36	388621			chr1	HGNC:HGNC:36582	ribosomal protein L21 pseudogene 20	40333598	pseudo	40333042	-
107984945	0	0	0	0	0	LOC107984945		107984945			chr1		uncharacterized LOC107984945	40364336	ncRNA	40344672	+
64744	2.38501	0.911839	1.90195	1.01224	1.65413	SMAP2	SMAP1L	64744	ENSG00000084070	GO:0005096|GO:0005515|GO:0005737|GO:0043547|GO:0046872	chr1	MIM:616916|HGNC:HGNC:25082|Vega:OTTHUMG00000007301	small ArfGAP2	40423326	protein-coding	40373706	+
65243	3.50048	2.71919	5.05386	3.00242	3.18528	ZFP69B	ZKSCAN23B|ZNF643|ZSCAN54B	65243	ENSG00000187801	GO:0003677|GO:0003700|GO:0005515|GO:0005634|GO:0006351|GO:0006355|GO:0046872	chr1	HGNC:HGNC:28053|Vega:OTTHUMG00000007302	ZFP69 zinc finger protein B	40463718	protein-coding	40450665	+
339559	0	0	0	0	0.871387	ZFP69	ZFP69A|ZKSCAN23A|ZNF642|ZSCAN54A	339559	ENSG00000187815	GO:0003677|GO:0005634|GO:0006351|GO:0006355|GO:0046872	chr1	HGNC:HGNC:24708|Vega:OTTHUMG00000007303	ZFP69 zinc finger protein	40496343	protein-coding	40477630	+
105378672	0	0	0	0	0	LOC105378672		105378672			chr1		uncharacterized LOC105378672	40508692	ncRNA	40487267	-
64789	2.80005	1.4968	0	2.33417	1.87139	EXO5	C1orf176|DEM1|Exo V|hExo5	64789	ENSG00000164002	GO:0003677|GO:0005634|GO:0005654|GO:0005829|GO:0008310|GO:0036297|GO:0042803|GO:0045145|GO:0046872|GO:0051539|GO:0090305	chr1	HGNC:HGNC:26115|Vega:OTTHUMG00000007305	exonuclease 5	40516050	protein-coding	40508719	+
127396	1.80005	1.2534	0.316992	0	1.45635	ZNF684		127396	ENSG00000117010	GO:0003677|GO:0005634|GO:0006351|GO:0006355|GO:0046872	chr1	HGNC:HGNC:28418|Vega:OTTHUMG00000007359	zinc finger protein 684	40548169	protein-coding	40531561	+
100328982	0	0	0	0	0	LOC100328982		100328982			chr1		eukaryotic translation initiation factor 2 subunit gamma pseudogene	40561055	pseudo	40559340	+
105378673	0	0	0	0	0	LOC105378673		105378673			chr1		uncharacterized LOC105378673	40568566	ncRNA	40563189	+
728633	0	0	0	0	0	GTF2F2P2		728633			chr1	HGNC:HGNC:39092	general transcription factor IIF subunit 2 pseudogene 2	40594323	pseudo	40593633	-
9783	4.58141	4.52655	4.44628	4.5358	5.06121	RIMS3	NIM3|RIM3	9783	ENSG00000117016	GO:0017156|GO:0030054|GO:0042391|GO:0044325|GO:0048786|GO:0048791|GO:2000300	chr1	MIM:611600|HGNC:HGNC:21292|Vega:OTTHUMG00000007453	regulating synaptic membrane exocytosis 3	40665652	protein-coding	40620680	-
105378675	0	0	0	0	0	LOC105378675		105378675			chr1		uncharacterized LOC105378675	40666746	ncRNA	40658008	+
105378674	0	0	0	0	0	LOC105378674		105378674			chr1		uncharacterized LOC105378674	40674580	ncRNA	40668530	-
100130557	0.800045	0.911839	0.316992	2.01224	0	NFYC-AS1	0808y08y	100130557			chr1	HGNC:HGNC:49451	NFYC antisense RNA 1	40692261	ncRNA	40689080	-
4802	4.12197	4.81745	4.84055	4.81959	4.77828	NFYC	CBF-C|CBFC|H1TF2A|HAP5|HSM|NF-YC	4802	ENSG00000066136	GO:0000978|GO:0001077|GO:0003677|GO:0003700|GO:0003713|GO:0005515|GO:0005634|GO:0005654|GO:0006355|GO:0006357|GO:0006366|GO:0006457|GO:0008134|GO:0016602|GO:0032993|GO:0044212|GO:0045540|GO:0045944|GO:0046982	chr1	MIM:605344|HGNC:HGNC:7806|Vega:OTTHUMG00000007729	nuclear transcription factor Y subunit gamma	40771606	protein-coding	40691570	+
407034	0	0	0	0	0	MIR30E	MIRN30E|mir-30e	407034	ENSG00000198974		chr1	HGNC:HGNC:31629|miRBase:MI0000749	microRNA 30e	40754446	ncRNA	40754355	+
407031	0	0	0	0	0	MIR30C1	MIRN30C1|mir-30c-1	407031	ENSG00000207962		chr1	MIM:615151|HGNC:HGNC:31626|miRBase:MI0000736	microRNA 30c-1	40757372	ncRNA	40757284	+
9132	0	0	0	0	0	KCNQ4	DFNA2|DFNA2A|KV7.4	9132	ENSG00000117013	GO:0005249|GO:0005267|GO:0005515|GO:0005886|GO:0006813|GO:0007605|GO:0008076|GO:0009925|GO:0016021|GO:0034765|GO:0042472|GO:0071805	chr1	MIM:603537|HGNC:HGNC:6298|Vega:OTTHUMG00000007730	potassium voltage-gated channel subfamily Q member 4	40840452	protein-coding	40784012	+
106479342	0	0	0	0	0	RN7SL326P		106479342			chr1	HGNC:HGNC:46342	RNA, 7SL, cytoplasmic 326, pseudogene	40805141	pseudo	40804846	+
105378676	0	0	0	0	0	LOC105378676		105378676			chr1		uncharacterized LOC105378676	40857494	ncRNA	40847981	-
163732	3.37663	4.08176	4.25017	3.53329	3.51447	CITED4		163732	ENSG00000179862	GO:0001105|GO:0003713|GO:0005634|GO:0005654|GO:0005737|GO:0006357|GO:0006366|GO:0032502|GO:0043627|GO:0045944	chr1	MIM:606815|HGNC:HGNC:18696|Vega:OTTHUMG00000007728	Cbp/p300 interacting transactivator with Glu/Asp rich carboxy-terminal domain 4	40862346	protein-coding	40861056	-
100128362	0	0	0	0	0	LOC100128362		100128362			chr1		protein phosphatase 2 catalytic subunit alpha pseudogene	40939760	pseudo	40938102	-
102724706	0	0	0	0	0	UBE2V1P8		102724706			chr1	HGNC:HGNC:44893	ubiquitin conjugating enzyme E2 V1 pseudogene 8	40942518	pseudo	40942042	-
1503	6.19236	6.31272	5.79598	6.35306	6.28924	CTPS1	CTPS|GATD5|IMD24	1503	ENSG00000171793	GO:0003883|GO:0005524|GO:0005829|GO:0006139|GO:0006241|GO:0006541|GO:0015949|GO:0016020|GO:0042098|GO:0042100|GO:0042493|GO:0042802|GO:0044210	chr1	MIM:123860|HGNC:HGNC:2519|Vega:OTTHUMG00000005712	CTP synthase 1	41012565	protein-coding	40979299	+
100507178	0	1.4968	1.31699	1.14974	0	SLFNL1-AS1		100507178	ENSG00000281207		chr1	HGNC:HGNC:44126	SLFNL1 antisense RNA 1	41043890	ncRNA	41014590	+
200172	0	0	0	0	0	SLFNL1		200172	ENSG00000171790	GO:0005524	chr1	HGNC:HGNC:26313|Vega:OTTHUMG00000005719	schlafen like 1	41021755	protein-coding	41015597	-
22955	5.62022	5.89471	5.95854	5.35549	5.94702	SCMH1	Scml3	22955	ENSG00000010803	GO:0003677|GO:0003700|GO:0005515|GO:0005634|GO:0005654|GO:0006338|GO:0006351|GO:0007283|GO:0009653|GO:0009952|GO:0010369|GO:0016458|GO:0045892	chr1	MIM:616396|HGNC:HGNC:19003|Vega:OTTHUMG00000005720	sex comb on midleg homolog 1 (Drosophila)	41242143	protein-coding	41027199	-
100271138	0	0	0	0	0	RPL23AP17	RPL23A_3_37	100271138			chr1	HGNC:HGNC:35904	ribosomal protein L23a pseudogene 17	41099133	pseudo	41098638	+
100271139	2.74395	2.71648	5.63258	4.26016	2.85015	RPL36AP9	RPL36A_1_38	100271139			chr1	HGNC:HGNC:35872	ribosomal protein L36a pseudogene 9	41264879	pseudo	41264501	-
100132074	2.96997	1.91184	2.90196	3.5972	2.19332	FOXO6		100132074		GO:0000981|GO:0005515|GO:0005634|GO:0005737|GO:0006351|GO:0006357|GO:0043565|GO:0060999	chr1	MIM:611457|HGNC:HGNC:24814	forkhead box O6	41383591	protein-coding	41361931	+
101929901	0	0	0	0	0	LOC101929901		101929901	ENSG00000229901		chr1		uncharacterized LOC101929901	41375669	ncRNA	41375004	-
105378678	0	0	0	0	0	LOC105378678		105378678			chr1		uncharacterized LOC105378678	41464911	ncRNA	41428212	+
100873284	0	0	0	0	0	RNA5SP45	RN5S45	100873284			chr1	HGNC:HGNC:42821	RNA, 5S ribosomal pseudogene 45	41467028	pseudo	41466937	-
1907	0	0	0	0	0	EDN2	ET-2|ET2|PPET2	1907	ENSG00000127129	GO:0001516|GO:0001659|GO:0002690|GO:0003058|GO:0003099|GO:0003100|GO:0005179|GO:0005576|GO:0005615|GO:0005622|GO:0007166|GO:0007204|GO:0008284|GO:0010460|GO:0014824|GO:0014826|GO:0019221|GO:0019229|GO:0019722|GO:0030593|GO:0031708|GO:0042116|GO:0042310|GO:0045987|GO:0048016|GO:0048246|GO:0048286|GO:0060585|GO:0097009	chr1	MIM:131241|HGNC:HGNC:3177|Vega:OTTHUMG00000006362	endothelin 2	41484683	protein-coding	41478775	-
59269	0	0	0	0.0122377	0	HIVEP3	KBP-1|KBP1|KRC|SHN3|Schnurri-3|ZAS3|ZNF40C	59269	ENSG00000127124	GO:0003700|GO:0005634|GO:0005737|GO:0006366|GO:0007165|GO:0007275|GO:0035914|GO:0043565|GO:0044212|GO:0045893|GO:0046872	chr1	MIM:606649|HGNC:HGNC:13561|Vega:OTTHUMG00000006361	human immunodeficiency virus type I enhancer binding protein 3	42035925	protein-coding	41506365	-
100418723	0	0	0	0	0	LOC100418723		100418723			chr1		KIAA1429 pseudogene	41544148	pseudo	41542068	+
644449	0	0	0	0	0	HNRNPFP1		644449			chr1	HGNC:HGNC:48812	heterogeneous nuclear ribonucleoprotein F pseudogene 1	42042845	pseudo	42040545	+
2981	0	0	0	0	0	GUCA2B	GCAP-II|UGN	2981	ENSG00000044012	GO:0001750|GO:0005576|GO:0006182|GO:0007586|GO:0007588|GO:0007589|GO:0008048|GO:0031284|GO:0045776|GO:0070062	chr1	MIM:601271|HGNC:HGNC:4683|Vega:OTTHUMG00000007024	guanylate cyclase activator 2B	42155824	protein-coding	42153421	+
2980	0	0	0	0	0	GUCA2A	GCAP-I|GUCA2|STARA	2980	ENSG00000197273	GO:0005179|GO:0005576|GO:0007586|GO:0030250|GO:0031284|GO:0070062	chr1	MIM:139392|HGNC:HGNC:4682|Vega:OTTHUMG00000007023	guanylate cyclase activator 2A	42164724	protein-coding	42162691	-
22887	4.68269	4.3381	3.48582	3.99713	4.31985	FOXJ3		22887	ENSG00000198815	GO:0000981|GO:0005634|GO:0006351|GO:0006357|GO:0043565	chr1	MIM:616035|HGNC:HGNC:29178|Vega:OTTHUMG00000007026	forkhead box J3	42335877	protein-coding	42176539	-
284716	3.25948	3.95623	4.22388	3.91913	2.87139	RIMKLA	FAM80A|NAAGS|NAAGS-II	284716	ENSG00000177181	GO:0005524|GO:0005737|GO:0005829|GO:0006464|GO:0008652|GO:0046872|GO:0072590	chr1	HGNC:HGNC:28725|Vega:OTTHUMG00000007335	ribosomal modification protein rimK like family member A	42424229	protein-coding	42380797	+
100271143	0	0	0	0	0	RPS15AP8	RPS15A_2_39	100271143			chr1	HGNC:HGNC:36887	ribosomal protein S15a pseudogene 8	42412824	pseudo	42412352	-
84217	0	0	0.316992	0	0	ZMYND12		84217	ENSG00000066185	GO:0005622|GO:0046872	chr1	HGNC:HGNC:21192|Vega:OTTHUMG00000007333	zinc finger MYND-type containing 12	42456267	protein-coding	42430330	-
79717	4.70694	5.15977	4.96085	5.5358	4.45635	PPCS		79717	ENSG00000127125	GO:0004632|GO:0005829|GO:0009108|GO:0015937|GO:0070062	chr1	MIM:609853|HGNC:HGNC:25686|Vega:OTTHUMG00000007332	phosphopantothenoylcysteine synthetase	42473378	protein-coding	42456341	+
100270904	0	0	0	0	0	RPS3AP11	RPS3A_1_40	100270904			chr1	HGNC:HGNC:36825	ribosomal protein S3a pseudogene 11	42492513	pseudo	42491715	+
7115	0	0	0	0	0	TMSB4XP1	TMSL1	7115			chr1	HGNC:HGNC:11883	thymosin beta 4, X-linked pseudogene 1	42500417	pseudo	42499781	-
728621	0	0	0	0	0	CCDC30	PFD6L|PFDN6L	728621	ENSG00000186409	GO:0070062	chr1	HGNC:HGNC:26103|Vega:OTTHUMG00000007334	coiled-coil domain containing 30	42654664	protein-coding	42534889	+
106481350	0	0	0	0	0	RNU6-536P		106481350			chr1	HGNC:HGNC:47499	RNA, U6 small nuclear 536, pseudogene	42569138	pseudo	42569034	+
10465	6.25879	6.36293	5.92843	6.10897	6.51366	PPIH	CYP-20|CYPH|SnuCyp-20|USA-CYP	10465	ENSG00000171960	GO:0000398|GO:0000413|GO:0003755|GO:0005515|GO:0005654|GO:0005681|GO:0005737|GO:0006457|GO:0006461|GO:0016018|GO:0016607|GO:0043021|GO:0045070|GO:0046540|GO:0071001	chr1	MIM:606095|HGNC:HGNC:14651|Vega:OTTHUMG00000007520	peptidylprolyl isomerase H	42676758	protein-coding	42658377	+
4904	9.00497	9.11375	9.09342	9.12554	9.27241	YBX1	BP-8|CBF-A|CSDA2|CSDB|DBPB|EFI-A|MDR-NF1|NSEP-1|NSEP1|YB-1|YB1	4904	ENSG00000065978	GO:0000122|GO:0000398|GO:0000978|GO:0001077|GO:0001701|GO:0003677|GO:0003682|GO:0003690|GO:0003697|GO:0003700|GO:0003723|GO:0005515|GO:0005634|GO:0005654|GO:0005689|GO:0005737|GO:0005829|GO:0006355|GO:0006366|GO:0010494|GO:0030529|GO:0031965|GO:0043231|GO:0045944|GO:0051020|GO:0051154|GO:0051781|GO:0070062|GO:0070934|GO:0070937|GO:0071204|GO:1903608	chr1	MIM:154030|HGNC:HGNC:8014|Vega:OTTHUMG00000007523	Y-box binding protein 1	42703803	protein-coding	42682235	+
149461	4.58141	4.19724	4.67269	4.95866	3.62627	CLDN19	HOMG5	149461	ENSG00000164007	GO:0005198|GO:0005634|GO:0005737|GO:0005923|GO:0007601|GO:0016021|GO:0016323|GO:0016338|GO:0019227|GO:0042802|GO:0043296|GO:0043297|GO:0050896	chr1	MIM:610036|HGNC:HGNC:2040|Vega:OTTHUMG00000007524	claudin 19	42740254	protein-coding	42733093	-
64175	4.25948	3.4354	4.44628	4.5972	4.04131	P3H1	GROS1|LEPRE1|OI8	64175	ENSG00000117385	GO:0003674|GO:0005506|GO:0005518|GO:0005578|GO:0005783|GO:0005788|GO:0006457|GO:0008285|GO:0016020|GO:0018126|GO:0019511|GO:0019797|GO:0031418|GO:0032403|GO:0032963|GO:0032991|GO:0050708|GO:0050821|GO:0055114|GO:0060348|GO:0061077|GO:0070062|GO:1901874	chr1	MIM:610339|HGNC:HGNC:19316|Vega:OTTHUMG00000007525	prolyl 3-hydroxylase 1	42767084	protein-coding	42746335	-
79078	2.96997	2.4968	0.316992	2.01224	2.45635	C1orf50		79078	ENSG00000164008	GO:0005515|GO:0042802	chr1	HGNC:HGNC:28795|Vega:OTTHUMG00000191873	chromosome 1 open reading frame 50	42775742	protein-coding	42767245	+
105378683	0	0	0	0	0	LOC105378683		105378683			chr1		uncharacterized LOC105378683	42784895	ncRNA	42776666	-
100129924	0	0	0	0	0	TMEM269		100129924	ENSG00000274386		chr1	HGNC:HGNC:52381|Vega:OTTHUMG00000188150	transmembrane protein 269	42798230	protein-coding	42787990	+
107984946	0	0	0	0	0	LOC107984946		107984946			chr1		uncharacterized LOC107984946	42793666	ncRNA	42788327	-
374969	4.94979	4.9993	4.84055	5.31138	4.85572	SVBP	CCDC23	374969	ENSG00000177868	GO:0005576|GO:0009306|GO:0010596|GO:0031397|GO:0045177	chr1	HGNC:HGNC:29204|Vega:OTTHUMG00000007566	small vasohibin binding protein	42817388	protein-coding	42807052	-
114625	0	0	0	0.184298	1.10134	ERMAP	BTN5|PRO2801|RD|SC	114625	ENSG00000164010	GO:0005737|GO:0005886|GO:0016021	chr1	MIM:609017|HGNC:HGNC:15743|Vega:OTTHUMG00000007619	erythroblast membrane associated protein (Scianna blood group)	42844989	protein-coding	42817105	+
51058	2.6074	1.91184	2.63892	2.5972	2.19332	ZNF691	Zfp691	51058	ENSG00000164011	GO:0003677|GO:0005634|GO:0046872	chr1	HGNC:HGNC:28028|Vega:OTTHUMG00000007623	zinc finger protein 691	42852475	protein-coding	42846573	+
339539	0	0	0.316992	0	0	LOC339539		339539			chr1		uncharacterized LOC339539	42888792	ncRNA	42857622	+
100420252	0	0	0	0	0	LOC100420252		100420252			chr1		transmembrane channel like 6 pseudogene	42888721	pseudo	42886351	-
391033	0	0	0	0	0	MKRN8P	MKRNP4|ZNF127L4	391033			chr1	HGNC:HGNC:7120	makorin ring finger protein 8, pseudogene	42892440	pseudo	42889631	-
343515	0	0	0	0	0	ATP6V1E1P1	ATP6EP1|ATP6V1EP1	343515			chr1	HGNC:HGNC:859	ATPase H+ transporting V1 subunit E1 pseudogene 1	42904112	pseudo	42903114	+
6513	6.56823	6.86604	7.26536	6.89488	6.5296	SLC2A1	CSE|DYT17|DYT18|DYT9|EIG12|GLUT|GLUT-1|GLUT1|GLUT1DS|HTLVR|PED|SDCHCN	6513	ENSG00000117394	GO:0000139|GO:0001939|GO:0005355|GO:0005515|GO:0005829|GO:0005886|GO:0005887|GO:0005901|GO:0005911|GO:0005989|GO:0006461|GO:0006970|GO:0015758|GO:0016020|GO:0016323|GO:0016324|GO:0019852|GO:0019900|GO:0030496|GO:0030864|GO:0033300|GO:0042149|GO:0042470|GO:0042802|GO:0042908|GO:0042910|GO:0043621|GO:0050796|GO:0055056|GO:0070062|GO:0070837|GO:0072562|GO:1904659	chr1	MIM:138140|HGNC:HGNC:11005|Vega:OTTHUMG00000007657	solute carrier family 2 member 1	42959176	protein-coding	42925375	-
440584	0.06624	0	0	0	0	SLC2A1-AS1		440584	ENSG00000227533		chr1	HGNC:HGNC:44187	SLC2A1 antisense RNA 1	42983358	ncRNA	42959049	+
106479955	0	0	0	0	0	RNU6-880P		106479955			chr1	HGNC:HGNC:47843	RNA, U6 small nuclear 880, pseudogene	42991543	pseudo	42991438	+
440585	0.800045	0	2.64276	0.0122377	0	FAM183A		440585	ENSG00000186973		chr1	HGNC:HGNC:34347|Vega:OTTHUMG00000007286	family with sequence similarity 183 member A	43156396	protein-coding	43147923	+
10969	6.55493	6.74473	5.31699	5.71268	6.46384	EBNA1BP2	EBP2|NOBP|P40	10969	ENSG00000117395	GO:0003723|GO:0005634|GO:0005730|GO:0006364|GO:0030687|GO:0034399|GO:0042273	chr1	MIM:614443|HGNC:HGNC:15531|Vega:OTTHUMG00000007284	EBNA1 binding protein 2	43172570	protein-coding	43164174	-
102465439	0	0	0	0	0	MIR6733	hsa-mir-6733	102465439	ENSG00000284410		chr1	HGNC:HGNC:50239|miRBase:MI0022578	microRNA 6733	43171712	ncRNA	43171652	-
149465	0	0	0	0.0122377	0	CFAP57	VWS2|WDR65	149465	ENSG00000243710		chr1	MIM:614259|HGNC:HGNC:26485|Vega:OTTHUMG00000007285	cilia and flagella associated protein 57	43254358	protein-coding	43172330	+
105378685	0	0	0	0	0	LOC105378685		105378685			chr1		uncharacterized LOC105378685	43250916	ncRNA	43172791	-
100873285	0	0	0	0	0	RNA5SP46	RN5S46	100873285			chr1	HGNC:HGNC:42822	RNA, 5S ribosomal pseudogene 46	43196536	pseudo	43196417	+
128218	4.73733	4.54125	5.48233	4.26016	4.33082	TMEM125		128218	ENSG00000179178	GO:0003674|GO:0005575|GO:0008150|GO:0016021	chr1	HGNC:HGNC:28275|Vega:OTTHUMG00000007288	transmembrane protein 125	43274002	protein-coding	43269994	+
149466	1.20114	1.42841	1.77909	1.01224	1.38094	C1orf210	TEMP	149466	ENSG00000253313	GO:0005769|GO:0005886|GO:0016021|GO:0055037	chr1	HGNC:HGNC:28755|Vega:OTTHUMG00000007289	chromosome 1 open reading frame 210	43285617	protein-coding	43281886	-
7075	0	0	0	0	1.45635	TIE1	JTK14|TIE	7075	ENSG00000066056	GO:0001525|GO:0001570|GO:0001701|GO:0004714|GO:0005515|GO:0005524|GO:0005887|GO:0007165|GO:0007498|GO:0016525|GO:0018108|GO:0030336|GO:0032526|GO:0045026	chr1	MIM:600222|HGNC:HGNC:11809|Vega:OTTHUMG00000007282	tyrosine kinase with immunoglobulin like and EGF like domains 1	43323110	protein-coding	43300895	+
4352	0	0	0	0.0122377	0	MPL	C-MPL|CD110|MPLV|THCYT2|TPOR	4352	ENSG00000117400	GO:0004888|GO:0005515|GO:0005794|GO:0005886|GO:0005887|GO:0007166|GO:0008283|GO:0009986|GO:0038163|GO:0038164	chr1	MIM:159530|HGNC:HGNC:7217|Vega:OTTHUMG00000007429	MPL proto-oncogene, thrombopoietin receptor	43354464	protein-coding	43337804	+
105378687	0	0	0	0	0	LOC105378687		105378687	ENSG00000234694		chr1		uncharacterized LOC105378687	43358673	ncRNA	43354684	-
991	7.5339	7.5117	7.09835	7.33842	7.15679	CDC20	CDC20A|bA276H19.3|p55CDC	991	ENSG00000117399	GO:0000922|GO:0005515|GO:0005654|GO:0005680|GO:0005813|GO:0005819|GO:0005829|GO:0007049|GO:0007062|GO:0007064|GO:0008022|GO:0008284|GO:0010997|GO:0016579|GO:0019899|GO:0031145|GO:0031915|GO:0040020|GO:0042787|GO:0042826|GO:0043161|GO:0043234|GO:0048471|GO:0050773|GO:0051301|GO:0051436|GO:0051437|GO:0051439|GO:0090129|GO:0090307|GO:0097027|GO:1904668	chr1	MIM:603618|HGNC:HGNC:1723|Vega:OTTHUMG00000007420	cell division cycle 20	43363202	protein-coding	43358955	+
64834	3.65803	4.04057	3.31699	4.5968	4.39495	ELOVL1	CGI-88|Ssc1	64834	ENSG00000066322	GO:0005515|GO:0005783|GO:0005789|GO:0009922|GO:0016020|GO:0019367|GO:0030148|GO:0030176|GO:0034625|GO:0035338|GO:0036109|GO:0042761|GO:0043651|GO:0102336|GO:0102337|GO:0102338	chr1	MIM:611813|HGNC:HGNC:14418|Vega:OTTHUMG00000007422	ELOVL fatty acid elongase 1	43368074	protein-coding	43363397	-
102466723	0	0	0	0	0	MIR6734	hsa-mir-6734	102466723	ENSG00000283836		chr1	HGNC:HGNC:50219|miRBase:MI0022579	microRNA 6734	43364715	ncRNA	43364648	-
112950	4.04797	4.61228	3.56492	4.62695	4.11931	MED8	ARC32	112950	ENSG00000159479	GO:0001104|GO:0005515|GO:0005654|GO:0006357|GO:0006367|GO:0016567|GO:0016592	chr1	MIM:607956|HGNC:HGNC:19971|Vega:OTTHUMG00000007421	mediator complex subunit 8	43389812	protein-coding	43383908	-
107984947	0	0	0	0	0	LOC107984947		107984947			chr1		uncharacterized LOC107984947	43385726	ncRNA	43385049	+
23334	3.01511	3.30511	3.34674	3.38147	3.59021	SZT2	C1orf84|EIEE18|KIAA0467|SZT2A|SZT2B	23334	ENSG00000198198	GO:0003674|GO:0005765|GO:0005777|GO:0007417|GO:0009791|GO:0021540|GO:0034198|GO:0042149|GO:0043473|GO:0061462|GO:0061700|GO:0070062|GO:0140007|GO:1901668|GO:1904262|GO:1990130	chr1	MIM:615463|HGNC:HGNC:29040|Vega:OTTHUMG00000007423	seizure threshold 2 homolog (mouse)	43454247	protein-coding	43389885	+
102465440	0	0	0	0	0	MIR6735	hsa-mir-6735	102465440	ENSG00000274975		chr1	HGNC:HGNC:50126|miRBase:MI0022580	microRNA 6735	43448611	ncRNA	43448539	+
81888	1.75634	1.96833	2.68623	2.42727	2.24062	HYI	HT036	81888	ENSG00000178922	GO:0003674|GO:0005515|GO:0005575|GO:0008150|GO:0008903	chr1	HGNC:HGNC:26948|Vega:OTTHUMG00000007502	hydroxypyruvate isomerase (putative)	43453989	protein-coding	43451003	-
5792	7.96495	7.99399	8.89819	8.49202	8.28078	PTPRF	BNAH2|LAR	5792	ENSG00000142949	GO:0004725|GO:0005001|GO:0005886|GO:0005887|GO:0007155|GO:0007185|GO:0008201|GO:0016477|GO:0031102|GO:0032403|GO:0035335|GO:0035373|GO:0043005|GO:0043025|GO:0048679|GO:0070062|GO:1900121	chr1	MIM:179590|HGNC:HGNC:9670|Vega:OTTHUMG00000007501	protein tyrosine phosphatase, receptor type F	43623672	protein-coding	43526037	+
9682	5.79251	5.91809	6.05265	5.99333	6.33485	KDM4A	JHDM3A|JMJD2|JMJD2A|TDRD14A	9682	ENSG00000066135	GO:0001650|GO:0005515|GO:0005634|GO:0005654|GO:0005721|GO:0005829|GO:0006351|GO:0010507|GO:0010628|GO:0010629|GO:0014898|GO:0016032|GO:0016577|GO:0031625|GO:0031667|GO:0032452|GO:0032454|GO:0033169|GO:0035064|GO:0045666|GO:0045892|GO:0046872|GO:0048712|GO:0051864|GO:0055114|GO:0060548|GO:0070544|GO:1900113	chr1	MIM:609764|HGNC:HGNC:22978|Vega:OTTHUMG00000007560	lysine demethylase 4A	43705518	protein-coding	43650126	+
100132774	1.18816	2.4968	2.33429	1.42728	1.26838	KDM4A-AS1		100132774			chr1	HGNC:HGNC:40528	KDM4A antisense RNA 1	43707341	ncRNA	43699738	-
6487	1.80005	0	0.316992	1.01224	1.45635	ST3GAL3	EIEE15|MRT12|SIAT6|ST3GALII|ST3GalIII|ST3N	6487	ENSG00000126091	GO:0000139|GO:0003836|GO:0005576|GO:0008118|GO:0009311|GO:0016021|GO:0016266|GO:0018146|GO:0018279|GO:0032580|GO:0097503	chr1	MIM:606494|HGNC:HGNC:10866|Vega:OTTHUMG00000007561	ST3 beta-galactoside alpha-2,3-sialyltransferase 3	43931165	protein-coding	43707497	+
101929592	0	0	0	0	0	LOC101929592		101929592	ENSG00000229444		chr1		uncharacterized LOC101929592	43727343	ncRNA	43709405	-
102464830	0	0	0	0	0	MIR6079	hsa-mir-6079	102464830	ENSG00000283477		chr1	HGNC:HGNC:50114|miRBase:MI0020356	microRNA 6079	43838683	ncRNA	43838622	+
6471	0	0	0	0	0	SHMT1P1	SHMT1P	6471			chr1	HGNC:HGNC:10851	serine hydroxymethyltransferase 1 (soluble) pseudogene 1	43851956	pseudo	43849421	-
9048	1.78515	2.48675	3.11293	2.3223	2.67874	ARTN	ART|ENOVIN|EVN|NBN	9048	ENSG00000117407	GO:0000165|GO:0005088|GO:0005102|GO:0005576|GO:0005615|GO:0005622|GO:0007165|GO:0007405|GO:0007411|GO:0007422|GO:0008083|GO:0043547|GO:0050930|GO:0061146|GO:0097021	chr1	MIM:603886|HGNC:HGNC:727|Vega:OTTHUMG00000007705	artemin	43937240	protein-coding	43933320	+
105378688	0	0	0	0	0	LOC105378688		105378688			chr1		uncharacterized LOC105378688	43940543	ncRNA	43937892	-
101929609	0	0	0	0	0	LOC101929609		101929609			chr1		uncharacterized LOC101929609	43946853	ncRNA	43944370	-
9670	2.96997	1.4968	2.90196	0.577022	0.871387	IPO13	IMP13|KAP13|LGL2|RANBP13	9670	ENSG00000117408	GO:0005515|GO:0005737|GO:0006606|GO:0008139|GO:0008536|GO:0008565|GO:0031965	chr1	MIM:610411|HGNC:HGNC:16853|Vega:OTTHUMG00000008297	importin 13	43968022	protein-coding	43946806	+
1802	5.08545	5.26939	4.48469	4.76713	4.39495	DPH2	DPH2L2	1802	ENSG00000132768	GO:0005515|GO:0005829|GO:0017183|GO:0090560	chr1	MIM:603456|HGNC:HGNC:3004|Vega:OTTHUMG00000008295	DPH2 homolog	43973371	protein-coding	43969981	+
533	6.4511	6.49618	6.04491	6.12076	5.88261	ATP6V0B	ATP6F|HATPL|VMA16	533	ENSG00000117410	GO:0000220|GO:0005215|GO:0007035|GO:0008286|GO:0010008|GO:0015991|GO:0015992|GO:0016021|GO:0016241|GO:0030670|GO:0033572|GO:0034220|GO:0046961|GO:0090383	chr1	MIM:603717|HGNC:HGNC:861|Vega:OTTHUMG00000008298	ATPase H+ transporting V0 subunit b	43978300	protein-coding	43974648	+
8704	7.59207	7.63798	8.06382	7.86968	7.61681	B4GALT2	B4Gal-T2|B4Gal-T3|beta4Gal-T2	8704	ENSG00000117411	GO:0000139|GO:0003831|GO:0003945|GO:0004461|GO:0005654|GO:0005794|GO:0005975|GO:0006486|GO:0007613|GO:0007626|GO:0008378|GO:0008542|GO:0016021|GO:0018146|GO:0021680|GO:0032580|GO:0043231|GO:0046872	chr1	MIM:604013|HGNC:HGNC:925|Vega:OTTHUMG00000008296	beta-1,4-galactosyltransferase 2	43991171	protein-coding	43979202	+
149473	3.63855	4.35213	4.90196	4.03953	4.19332	CCDC24		149473	ENSG00000159214	GO:0005515	chr1	HGNC:HGNC:28688|Vega:OTTHUMG00000008299	coiled-coil domain containing 24	43996526	protein-coding	43991596	+
6536	2.56676	3.02398	1.31699	2.27694	2.67874	SLC6A9	GCENSG|GLYT1	6536	ENSG00000196517	GO:0003333|GO:0005215|GO:0005328|GO:0005886|GO:0005887|GO:0006810|GO:0015375|GO:0016020|GO:0061537|GO:0098793	chr1	MIM:601019|HGNC:HGNC:11056|Vega:OTTHUMG00000008294	solute carrier family 6 member 9	44031492	protein-coding	43996483	-
107984948	0	0	0	0	0	LOC107984948		107984948			chr1		uncharacterized LOC107984948	44040680	ncRNA	44030437	+
107984949	0	0	0	0	0	LOC107984949		107984949			chr1		uncharacterized LOC107984949	44075089	ncRNA	44044565	-
644743	0	0	0	0	0	KRT8P47		644743			chr1	HGNC:HGNC:44461	keratin 8 pseudogene 47	44104705	pseudo	44103063	-
106479398	0	0	0	0	0	RN7SL479P		106479398			chr1	HGNC:HGNC:46495	RNA, 7SL, cytoplasmic 479, pseudogene	44117397	pseudo	44117098	-
128209	0	0	0	0	0	KLF17	ZNF393|Zfp393	128209	ENSG00000171872	GO:0000122|GO:0000978|GO:0001078|GO:0003700|GO:0005515|GO:0005634|GO:0006351|GO:0006357|GO:0007276|GO:0044212|GO:0046872	chr1	MIM:609602|HGNC:HGNC:18830|Vega:OTTHUMG00000009664	Kruppel like factor 17	44135137	protein-coding	44118850	+
100129492	0	0	0	0	0	LOC100129492		100129492			chr1		small nuclear ribonucleoprotein Sm D1 pseudogene	44122595	pseudo	44122054	-
105378952	0	0	0	0	0	KLF18		105378952			chr1	HGNC:HGNC:51793	Kruppel like factor 18	44141631	pseudo	44137796	-
100419796	0	0	0	0	0	LOC100419796		100419796			chr1		zinc finger protein 146 pseudogene	44151645	pseudo	44150801	-
106480251	0	0	0	0	0	OOSP1P1		106480251			chr1	HGNC:HGNC:49240	oocyte secreted protein 1 pseudogene 1	44155301	pseudo	44155028	-
105378689	0	0	0	0	0	LOC105378689		105378689			chr1		uncharacterized LOC105378689	44174626	ncRNA	44172746	-
100130714	0	0	0	0	0	LOC100130714		100130714			chr1		metaxin 3 pseudogene	44189099	pseudo	44187939	-
55929	4.70694	4.86604	4.95924	4.89488	4.97991	DMAP1	DNMAP1|DNMTAP1|EAF2|MEAF2|SWC4	55929	ENSG00000178028	GO:0000122|GO:0001103|GO:0003714|GO:0005515|GO:0005634|GO:0005654|GO:0005657|GO:0005737|GO:0005829|GO:0006281|GO:0006306|GO:0006338|GO:0006351|GO:0035267|GO:0040008|GO:0042993|GO:0043967|GO:0043968|GO:0045471|GO:0045892	chr1	MIM:605077|HGNC:HGNC:18291|Vega:OTTHUMG00000007577	DNA methyltransferase 1 associated protein 1	44220679	protein-coding	44213453	+
79033	3.12197	2.9993	3.22388	3.33417	2.45635	ERI3	PINT1|PRNPIP	79033	ENSG00000117419	GO:0000467|GO:0003723|GO:0004527|GO:0046872	chr1	MIM:609917|HGNC:HGNC:17276|Vega:OTTHUMG00000007637	ERI1 exoribonuclease family member 3	44355279	protein-coding	44221070	-
100874278	0	0	0	0	0	ERI3-IT1		100874278	ENSG00000233602		chr1	HGNC:HGNC:41431	ERI3 intronic transcript 1	44244283	ncRNA	44222595	-
106635545	0	0	0	0	0	SNORA110		106635545			chr1	HGNC:HGNC:51403	small nucleolar RNA, H/ACA box 110	44252559	snoRNA	44252344	-
106479730	0	0	0	0	0	RNU6-369P		106479730			chr1	HGNC:HGNC:47332	RNA, U6 small nuclear 369, pseudogene	44390823	pseudo	44390722	+
55182	7.53847	7.66815	7.64342	7.73192	7.70294	RNF220	C1orf164	55182	ENSG00000187147	GO:0004842|GO:0005515|GO:0005737|GO:0016567|GO:0046872|GO:0051865|GO:0061630|GO:0090263	chr1	MIM:616136|HGNC:HGNC:25552|Vega:OTTHUMG00000007697	ring finger protein 220	44651724	protein-coding	44405160	+
107984951	0	0	0	0	0	LOC107984951		107984951			chr1		uncharacterized LOC107984951	44419465	ncRNA	44417480	+
100847089	0	0	0	0	0	MIR5584		100847089	ENSG00000263381		chr1	HGNC:HGNC:43507|miRBase:MI0019141	microRNA 5584	44545552	ncRNA	44545493	+
107984950	0	0	0	0	0	LOC107984950		107984950			chr1		uncharacterized LOC107984950	44645482	ncRNA	44633284	-
79639	3.22631	3.4968	3.56492	3.96643	2.67874	TMEM53	NET4	79639	ENSG00000126106	GO:0005634|GO:0016021	chr1	HGNC:HGNC:26186|Vega:OTTHUMG00000007833	transmembrane protein 53	44674608	protein-coding	44653247	-
339541	0	0	1.31699	0	0	C1orf228	NCRNA00082|p40	339541	ENSG00000198520		chr1	HGNC:HGNC:34345|Vega:OTTHUMG00000007834	chromosome 1 open reading frame 228	44725591	protein-coding	44674722	+
105378690	0	0	0	0	0	LOC105378690		105378690			chr1		uncharacterized LOC105378690	44724119	ncRNA	44688328	-
26828	1.72866	0	0.297093	1.0019	0	RNU5F-1	RNU5F|U5F	26828	ENSG00000199377		chr1	HGNC:HGNC:10216	RNA, U5F small nuclear 1	44721901	snRNA	44721786	-
26830	0	0	0	0	0	RNU5D-1	RNU5D|U5DL|U5DS	26830	ENSG00000200169		chr1	HGNC:HGNC:10214	RNA, U5D small nuclear 1	44731168	snRNA	44731069	-
11004	5.92933	5.81873	6.03124	5.97802	5.87139	KIF2C	CT139|KNSL6|MCAK	11004	ENSG00000142945	GO:0000278|GO:0000775|GO:0000776|GO:0000777|GO:0003777|GO:0005515|GO:0005524|GO:0005654|GO:0005813|GO:0005829|GO:0005871|GO:0005881|GO:0006890|GO:0007018|GO:0007019|GO:0007062|GO:0007080|GO:0008283|GO:0015630|GO:0016020|GO:0016887|GO:0019237|GO:0019886|GO:0030951|GO:0035371|GO:0051010|GO:0051301|GO:0051310|GO:0051315|GO:0051983	chr1	MIM:604538|HGNC:HGNC:6393|Vega:OTTHUMG00000008416	kinesin family member 2C	44767766	protein-coding	44739818	+
6202	11.7896	11.6884	11.9972	11.8705	11.942	RPS8	S8	6202	ENSG00000142937	GO:0000184|GO:0000462|GO:0003723|GO:0003735|GO:0005634|GO:0005654|GO:0005783|GO:0005829|GO:0005925|GO:0006364|GO:0006412|GO:0006413|GO:0006614|GO:0016020|GO:0019083|GO:0022627|GO:0030529|GO:0070062	chr1	MIM:600357|HGNC:HGNC:10441|Vega:OTTHUMG00000008494	ribosomal protein S8	44778740	protein-coding	44775574	+
26811	0	0	0	0	0	SNORD55	RNU39|RNU55|SNORD39|U39|U55	26811	ENSG00000264294		chr1	HGNC:HGNC:10205	small nucleolar RNA, C/D box 55	44775938	snoRNA	44775865	+
94161	0	0	2.31197	2.29825	1.44274	SNORD46	RNU40|RNU46|U40|U46	94161	ENSG00000200913		chr1	HGNC:HGNC:10186	small nucleolar RNA, C/D box 46	44776589	snoRNA	44776492	+
94162	0	0	0	0	0	SNORD38A	RNU38A|U38A	94162	ENSG00000202031		chr1	HGNC:HGNC:30355	small nucleolar RNA, C/D box 38A	44777912	snoRNA	44777842	+
94163	0.626509	0	0	0	0	SNORD38B	RNU38B|U38B	94163	ENSG00000207421|ENSG00000281859		chr1	HGNC:HGNC:30356	small nucleolar RNA, C/D box 38B	44778458	snoRNA	44778390	+
644790	0	0	0	0	0	RPS15AP11	RPS15A_3_41	644790			chr1	HGNC:HGNC:36707	ribosomal protein S15a pseudogene 11	44780745	pseudo	44780285	-
266675	0.800045	0	0.316992	0	2.19332	BEST4	VMD2L2	266675	ENSG00000142959	GO:0003674|GO:0005254|GO:0005886|GO:0008150|GO:0034707|GO:1902476	chr1	MIM:607336|HGNC:HGNC:17106|Vega:OTTHUMG00000008488	bestrophin 4	44787754	protein-coding	44783585	-
1263	2.6074	2.23377	1.31699	3.47167	3.45635	PLK3	CNK|FNK|PLK-3|PRK	1263	ENSG00000173846	GO:0000082|GO:0000086|GO:0000122|GO:0000302|GO:0002039|GO:0004674|GO:0005515|GO:0005524|GO:0005634|GO:0005654|GO:0005730|GO:0005737|GO:0005795|GO:0005813|GO:0006468|GO:0006915|GO:0006970|GO:0006974|GO:0006977|GO:0007093|GO:0007113|GO:0009314|GO:0030425|GO:0031122|GO:0032465|GO:0043025|GO:0043066|GO:0043491|GO:0044819|GO:0051302|GO:0090166|GO:0090316|GO:1901796|GO:1904716|GO:2000777	chr1	MIM:602913|HGNC:HGNC:2154|Vega:OTTHUMG00000008491	polo like kinase 3	44805995	protein-coding	44800225	+
343521	0	0	0.316992	0	0	TCTEX1D4		343521	ENSG00000188396	GO:0001669|GO:0005515|GO:0005634|GO:0005815|GO:0005930|GO:0008157|GO:0036126	chr1	MIM:611713|HGNC:HGNC:32315|Vega:OTTHUMG00000008586	Tctex1 domain containing 4	44807285	protein-coding	44805910	-
149478	0	0	0	0	0	BTBD19		149478	ENSG00000222009		chr1	HGNC:HGNC:27145|Vega:OTTHUMG00000008493	BTB domain containing 19	44814129	protein-coding	44808482	+
107984952	0	0	0	0	0	LOC107984952		107984952			chr1		uncharacterized LOC107984952	44821994	ncRNA	44818067	+
8643	0.800045	1.4968	0	0	0.871387	PTCH2	PTC2	8643	ENSG00000117425	GO:0001709|GO:0005119|GO:0007165|GO:0008158|GO:0009957|GO:0016021|GO:0042633|GO:0043588|GO:0045606|GO:0045879|GO:0097108	chr1	MIM:603673|HGNC:HGNC:9586|Vega:OTTHUMG00000008490	patched 2	44842944	protein-coding	44819844	-
100873832	0	0	0	0	0	RNU5E-6P		100873832			chr1	HGNC:HGNC:42522	RNA, U5E small nuclear 6, pseudogene	44819997	pseudo	44819883	-
8891	4.77491	4.47819	3.48692	4.33817	5.21124	EIF2B3	EIF-2B|EIF2Bgamma	8891	ENSG00000070785	GO:0003743|GO:0005085|GO:0005515|GO:0005737|GO:0005829|GO:0005851|GO:0006413|GO:0008135|GO:0009408|GO:0009749|GO:0014003|GO:0016779|GO:0021766|GO:0032057|GO:0043434|GO:0043547|GO:0051716	chr1	MIM:606273|HGNC:HGNC:3259|Vega:OTTHUMG00000008585	eukaryotic translation initiation factor 2B subunit gamma	44986722	protein-coding	44850522	-
100873286	0	0	0	0	0	RNA5SP47	RN5S47	100873286			chr1	HGNC:HGNC:42823	RNA, 5S ribosomal pseudogene 47	44932431	pseudo	44932323	+
728887	0	0	0	0	0	CCNB1IP1P1		728887			chr1	HGNC:HGNC:37693	cyclin B1 interacting protein 1 pseudogene 1	44959576	pseudo	44958088	+
128192	0	0	0	0	0	LOC128192		128192			chr1		peptidylprolyl isomerase A (cyclophilin A) pseudogene	44988782	pseudo	44988146	-
359803	0	0	0	0	0	MRPS17P1	MRPS17P2	359803			chr1	HGNC:HGNC:29734	mitochondrial ribosomal protein S17 pseudogene 1	44992253	pseudo	44991677	-
79654	0.800045	1.89673	2.31197	2.16874	2.42158	HECTD3		79654	ENSG00000126107	GO:0004842|GO:0005515|GO:0016567|GO:0019905|GO:0043161|GO:0048471	chr1	HGNC:HGNC:26117|Vega:OTTHUMG00000008587	HECT domain E3 ubiquitin protein ligase 3	45011355	protein-coding	45002548	-
7389	5.55493	6.07171	4.63892	5.5514	5.74175	UROD	PCT|UPD	7389	ENSG00000126088	GO:0004853|GO:0005515|GO:0005654|GO:0005829|GO:0006782|GO:0006783	chr1	MIM:613521|HGNC:HGNC:12591|Vega:OTTHUMG00000008949	uroporphyrinogen decarboxylase	45015669	protein-coding	45012133	+
57643	1.80005	0	0	0.0122377	2.19332	ZSWIM5		57643	ENSG00000162415	GO:0005615|GO:0008270	chr1	HGNC:HGNC:29299|Vega:OTTHUMG00000008950	zinc finger SWIM-type containing 5	45206578	protein-coding	45016404	-
100874386	0	0	0	0	0	OSTCP5		100874386			chr1	HGNC:HGNC:42867	oligosaccharyltransferase complex subunit pseudogene 5	45070429	pseudo	45069980	-
105378691	0	0	0	0	0	LOC105378691		105378691			chr1		uncharacterized LOC105378691	45305531	ncRNA	45296560	-
400752	0	0	0	0	0	LINC01144		400752	ENSG00000281912		chr1	HGNC:HGNC:49460	long intergenic non-protein coding RNA 1144	45305619	ncRNA	45303910	+
84842	0	0	0.0881737	0.842313	0.871387	HPDL	4-HPPD-L|GLOXD1	84842	ENSG00000186603	GO:0003868|GO:0006572|GO:0046872|GO:0055114	chr1	HGNC:HGNC:28242|Vega:OTTHUMG00000007681	4-hydroxyphenylpyruvate dioxygenase like	45328674	protein-coding	45326873	+
4595	3.70694	4.08176	4.36139	4.32108	4.30177	MUTYH	MYH	4595	ENSG00000132781	GO:0000701|GO:0003677|GO:0005515|GO:0005634|GO:0005654|GO:0005739|GO:0006281|GO:0006298|GO:0019104|GO:0032405|GO:0032406|GO:0032407|GO:0032408|GO:0045007|GO:0046872|GO:0051539	chr1	MIM:604933|HGNC:HGNC:7527|Vega:OTTHUMG00000007682	mutY DNA glycosylase	45340470	protein-coding	45329242	-
114034	2.6074	3.91184	3.70931	3.76713	3.04131	TOE1	PCH7|hCaf1z	114034	ENSG00000132773	GO:0000175|GO:0003676|GO:0004535|GO:0005515|GO:0005654|GO:0005730|GO:0005737|GO:0015030|GO:0016604|GO:0016607|GO:0046872|GO:0090503	chr1	MIM:613931|HGNC:HGNC:15954|Vega:OTTHUMG00000007678	target of EGR1, member 1 (nuclear)	45343978	protein-coding	45339670	+
10420	2.88751	2.81873	2.77642	1.81959	3.19332	TESK2		10420	ENSG00000070759	GO:0004672|GO:0004674|GO:0004712|GO:0004713|GO:0004871|GO:0005515|GO:0005524|GO:0005634|GO:0005654|GO:0005737|GO:0006468|GO:0007283|GO:0016604|GO:0018108|GO:0030036|GO:0035556|GO:0046872|GO:0048041	chr1	MIM:604746|HGNC:HGNC:11732|Vega:OTTHUMG00000007680	testis-specific kinase 2	45491168	protein-coding	45343883	-
126661	0	0	0.316992	0.0122377	0.871387	CCDC163	C1orf231|CCDC163P	126661	ENSG00000280670		chr1	HGNC:HGNC:27003|Vega:OTTHUMG00000007741	coiled-coil domain containing 163	45500079	pseudo	45493926	-
25974	0.800165	2.23377	2.31699	2.5972	2.19346	MMACHC	cblC	25974	ENSG00000132763	GO:0005515|GO:0005737|GO:0005739|GO:0005829|GO:0006749|GO:0009235|GO:0009236|GO:0016491|GO:0031419|GO:0032451|GO:0033787|GO:0042803|GO:0043295|GO:0055114|GO:0070988|GO:0071949	chr1	MIM:609831|HGNC:HGNC:24525|Vega:OTTHUMG00000007742	methylmalonic aciduria (cobalamin deficiency) cblC type, with homocystinuria	45511067	protein-coding	45500184	+
5052	11.1869	11.0135	11.0806	11.1309	10.9749	PRDX1	MSP23|NKEF-A|NKEFA|PAG|PAGA|PAGB|PRX1|PRXI|TDPX2	5052	ENSG00000117450	GO:0001501|GO:0001895|GO:0003723|GO:0004601|GO:0005515|GO:0005615|GO:0005634|GO:0005737|GO:0005739|GO:0005829|GO:0008283|GO:0008379|GO:0019430|GO:0030101|GO:0031012|GO:0032872|GO:0034101|GO:0034599|GO:0042267|GO:0042345|GO:0042470|GO:0042744|GO:0042802|GO:0043209|GO:0045296|GO:0045454|GO:0055114|GO:0070062	chr1	MIM:176763|HGNC:HGNC:9352|Vega:OTTHUMG00000007738	peroxiredoxin 1	45522890	protein-coding	45511035	-
100128639	0	0	0	0	0	HMGB1P48		100128639			chr1	HGNC:HGNC:39281	high mobility group box 1 pseudogene 48	45532621	pseudo	45530822	+
10327	5.72411	5.92307	5.9571	5.89811	5.89471	AKR1A1	ALDR1|ALR|ARM|DD3|HEL-S-6	10327	ENSG00000117448	GO:0004032|GO:0004033|GO:0005515|GO:0005615|GO:0005829|GO:0006006|GO:0006081|GO:0009055|GO:0016324|GO:0019640|GO:0019853|GO:0042840|GO:0046185|GO:0047939|GO:0055114|GO:0070062|GO:1901687	chr1	MIM:103830|HGNC:HGNC:380|Vega:OTTHUMG00000007740	aldo-keto reductase family 1 member A1	45570051	protein-coding	45550783	+
4678	10.585	10.3464	10.0076	10.5845	10.1489	NASP	FLB7527|HMDRA1|PRO1999	4678	ENSG00000132780	GO:0000790|GO:0001824|GO:0005515|GO:0005634|GO:0005654|GO:0005737|GO:0006260|GO:0006335|GO:0006336|GO:0007049|GO:0008283|GO:0008584|GO:0015031|GO:0033574|GO:0042393|GO:0043234|GO:0043486|GO:0051879	chr1	MIM:603185|HGNC:HGNC:7644|Vega:OTTHUMG00000007826	nuclear autoantigenic sperm protein	45618906	protein-coding	45583988	+
149483	0	0	0	0.0122377	0	CCDC17		149483	ENSG00000159588	GO:0005515	chr1	HGNC:HGNC:26574|Vega:OTTHUMG00000007822	coiled-coil domain containing 17	45624059	protein-coding	45620044	-
60313	6.47304	6.39565	6.72638	6.74791	6.29753	GPBP1L1	SP192	60313	ENSG00000159592	GO:0003677|GO:0003700|GO:0005634|GO:0006351|GO:0006355|GO:0045893	chr1	HGNC:HGNC:28843|Vega:OTTHUMG00000040990	GC-rich promoter binding protein 1 like 1	45686630	protein-coding	45627304	-
728963	0	0	2.51844	3.16063	1.19332	RPS15AP10	RPS15A_4_42	728963			chr1	HGNC:HGNC:37001	ribosomal protein S15a pseudogene 10	45646685	pseudo	45645781	-
100270896	0	0	0	0	0	RPL7AP16	RPL7A_2_43	100270896			chr1	HGNC:HGNC:35898	ribosomal protein L7a pseudogene 16	45651850	pseudo	45650978	-
51249	4.52251	3.81456	3.54965	4.04786	3.87139	TMEM69	C1orf154	51249	ENSG00000159596	GO:0016021	chr1	HGNC:HGNC:28035|Vega:OTTHUMG00000040993	transmembrane protein 69	45694436	protein-coding	45688175	+
3652	2.19236	3.12129	4.01743	2.40455	3.62627	IPP	KLHL27	3652	ENSG00000197429	GO:0003779|GO:0004842|GO:0005737|GO:0015629|GO:0016567|GO:0031463	chr1	MIM:147485|HGNC:HGNC:6108|Vega:OTTHUMG00000008004	intracisternal A particle-promoted polypeptide	45750813	protein-coding	45694326	-
105378693	0	0	0	0	0	LOC105378693		105378693			chr1		uncharacterized LOC105378693	45760837	ncRNA	45750896	+
440587	0	0	0	0	0	RPL6P1	RPL6_1_44	440587			chr1	HGNC:HGNC:35972	ribosomal protein L6 pseudogene 1	45781958	pseudo	45781259	+
23139	4.88807	5.16076	5.59538	5.18271	5.51524	MAST2	MAST205|MTSSK	23139	ENSG00000086015	GO:0000287|GO:0004674|GO:0005515|GO:0005524|GO:0005737|GO:0005886|GO:0006468|GO:0007010|GO:0008017|GO:0015630|GO:0018105|GO:0019902|GO:0035556|GO:0045075|GO:0048515	chr1	MIM:612257|HGNC:HGNC:19035|Vega:OTTHUMG00000008007	microtubule associated serine/threonine kinase 2	46036124	protein-coding	45803607	+
100101407	0	0	0	0	0	TMA16P2		100101407			chr1	HGNC:HGNC:43781	translation machinery associated 16 homolog pseudogene 2	45847719	pseudo	45845338	-
105378694	0	0	0	0	0	LOC105378694		105378694			chr1		uncharacterized LOC105378694	45907500	ncRNA	45867050	-
8503	5.55493	5.59834	4.76545	5.95857	5.33082	PIK3R3	p55|p55-GAMMA|p55PIK	8503	ENSG00000117461|ENSG00000278139	GO:0001784|GO:0005515|GO:0005829|GO:0005942|GO:0006661|GO:0008286|GO:0016303|GO:0036092|GO:0043551|GO:0046935|GO:2001275	chr1	MIM:606076|HGNC:HGNC:8981|Vega:OTTHUMG00000008096|Vega:OTTHUMG00000186753	phosphoinositide-3-kinase regulatory subunit 3	46174901	protein-coding	46040140	-
101929626	0	0	0	0	0	LOC101929626		101929626	ENSG00000227857		chr1		uncharacterized LOC101929626	46139080	ncRNA	46133371	+
105378695	0	0	0	0	0	LOC105378695		105378695			chr1		uncharacterized LOC105378695	46175000	ncRNA	46170857	-
10103	0	0	0	0	0	TSPAN1	NET1|TM4C|TM4SF	10103	ENSG00000117472	GO:0005515|GO:0005654|GO:0005737|GO:0005765|GO:0005886|GO:0005887|GO:0007166|GO:0008283|GO:0016020|GO:0016477|GO:0030054|GO:0031982|GO:0043231|GO:0045807|GO:0048471|GO:0050821|GO:0070062	chr1	MIM:613170|HGNC:HGNC:20657|Vega:OTTHUMG00000007602	tetraspanin 1	46185962	protein-coding	46175077	+
55624	3.38501	3.5557	2.48692	3.81959	3.54381	POMGNT1	GNTI.2|GnT I.2|LGMD2O|MEB|MGAT1.2|RP76|gnT-I.2	55624	ENSG00000085998	GO:0000139|GO:0005515|GO:0006493|GO:0008375|GO:0016021|GO:0047223	chr1	MIM:606822|HGNC:HGNC:19139|Vega:OTTHUMG00000007604	protein O-linked mannose N-acetylglucosaminyltransferase 1 (beta 1,2-)	46220305	protein-coding	46188681	-
541468	2.12197	0.496802	0	0.0122377	1.77828	LURAP1	C1orf190|LRAP35a|LRP35A	541468	ENSG00000171357	GO:0001819|GO:0005515|GO:0005737|GO:0016477|GO:0031032|GO:0042641|GO:0043123	chr1	MIM:616129|HGNC:HGNC:32327|Vega:OTTHUMG00000007605	leucine rich adaptor protein 1	46221256	protein-coding	46203334	+
8438	5.34694	5.04112	3.90196	4.38147	5.31433	RAD54L	HR54|RAD54A|hHR54|hRAD54	8438	ENSG00000085999	GO:0000724|GO:0000733|GO:0003677|GO:0004386|GO:0005515|GO:0005524|GO:0005634|GO:0005654|GO:0006281|GO:0006310|GO:0008340|GO:0010212|GO:0036310|GO:0042493|GO:0051321	chr1	MIM:603615|HGNC:HGNC:9826|Vega:OTTHUMG00000007772	RAD54 like (S. cerevisiae)	46278473	protein-coding	46247695	+
10489	4.71891	4.12129	5.07188	4.36979	4.97293	LRRC41	MUF1|PP7759	10489	ENSG00000132128	GO:0005634|GO:0005737|GO:0005829|GO:0016020|GO:0016567|GO:0042803|GO:0043687	chr1	HGNC:HGNC:16917|Vega:OTTHUMG00000007810	leucine rich repeat containing 41	46303366	protein-coding	46278400	-
7388	9.32968	9.2504	8.81151	9.0309	9.28501	UQCRH	QCR6|UQCR8	7388	ENSG00000173660	GO:0005515|GO:0005739|GO:0005743|GO:0005746|GO:0005750|GO:0006119|GO:0006122|GO:0008121|GO:0009060|GO:0055114|GO:1902600	chr1	MIM:613844|HGNC:HGNC:12590|Vega:OTTHUMG00000007813	ubiquinol-cytochrome c reductase hinge protein	46316777	protein-coding	46303613	+
387338	4.05991	3.5032	3.90196	3.01335	3.20378	NSUN4	SHTAP	387338	ENSG00000117481	GO:0005515|GO:0005759|GO:0005762|GO:0008168|GO:0009383|GO:0031167|GO:0042256|GO:0070131|GO:0070181	chr1	MIM:615394|HGNC:HGNC:31802|Vega:OTTHUMG00000007808	NOP2/Sun RNA methyltransferase family member 4	46365152	protein-coding	46340177	+
2166	1.38501	0	0.316992	0.0122377	0	FAAH	FAAH-1|PSAB	2166	ENSG00000117480	GO:0004040|GO:0005515|GO:0005789|GO:0005856|GO:0009062|GO:0016021|GO:0017064|GO:0019369|GO:0031090|GO:0047372|GO:0102077|GO:0103073	chr1	MIM:602935|HGNC:HGNC:3553|Vega:OTTHUMG00000007811	fatty acid amide hydrolase	46413848	protein-coding	46394267	+
729041	0	0	0.316992	0	0	FAAHP1	LINC00505	729041			chr1	HGNC:HGNC:50679	fatty acid amide hydrolase pseudogene 1	46445702	pseudo	46433827	+
101929651	0	0	0	0	0	LINC01398		101929651	ENSG00000224863		chr1	HGNC:HGNC:50678	long intergenic non-protein coding RNA 1398	46449704	ncRNA	46446673	-
127343	0	0	0.316992	1.5972	0	DMBX1	MBX|OTX3|PAXB	127343	ENSG00000197587	GO:0000122|GO:0000977|GO:0001227|GO:0003677|GO:0003700|GO:0005634|GO:0005667|GO:0006351|GO:0007417|GO:0007420|GO:0008343|GO:0008344|GO:0042803|GO:0043565|GO:0045892|GO:0046982|GO:0048589	chr1	MIM:607410|HGNC:HGNC:19026|Vega:OTTHUMG00000007982	diencephalon/mesencephalon homeobox 1	46514214	protein-coding	46506996	+
105378696	0	0	0	0	0	LOC105378696		105378696			chr1		uncharacterized LOC105378696	46535501	ncRNA	46533509	-
100507423	0	0	0	0	0	MKNK1-AS1		100507423	ENSG00000269956		chr1	HGNC:HGNC:44129	MKNK1 antisense RNA 1	46570255	ncRNA	46538696	+
148930	0	0	0	0	0	KNCN	Kino|L5	148930	ENSG00000162456	GO:0016021|GO:0016324|GO:0032437|GO:0036064|GO:0043025|GO:0060091	chr1	MIM:611455|HGNC:HGNC:26488|Vega:OTTHUMG00000007987	kinocilin	46551657	protein-coding	46545638	-
8569	2.88079	2.34263	1.80585	2.56521	2.60983	MKNK1	MNK1	8569	ENSG00000079277	GO:0004674|GO:0004683|GO:0005515|GO:0005516|GO:0005524|GO:0005634|GO:0005654|GO:0005737|GO:0005829|GO:0006417|GO:0006468|GO:0009931|GO:0018105|GO:0035556|GO:0046777|GO:0046872	chr1	MIM:606724|HGNC:HGNC:7110|Vega:OTTHUMG00000007983	MAP kinase interacting serine/threonine kinase 1	46604301	protein-coding	46557407	-
148932	2.6074	0.911839	0.316992	0	1.45635	MOB3C	MOB1E|MOBKL2C	148932	ENSG00000142961	GO:0005515|GO:0046872	chr1	HGNC:HGNC:29800|Vega:OTTHUMG00000007989	MOB kinase activator 3C	46616891	protein-coding	46607715	-
105378697	0	0	0	0	0	LOC105378697		105378697			chr1		uncharacterized LOC105378697	46625821	ncRNA	46621695	-
64756	5.44694	5.78013	5.51982	6.19161	6.0287	ATPAF1	ATP11|ATP11p	64756	ENSG00000123472	GO:0005515|GO:0005739|GO:0033615	chr1	MIM:608917|HGNC:HGNC:18803|Vega:OTTHUMG00000007988	ATP synthase mitochondrial F1 complex assembly factor 1	46668427	protein-coding	46635039	-
106480294	0	0	0	0	0	NENFP1		106480294			chr1	HGNC:HGNC:50298	neudesin neurotrophic factor pseudogene 1	46666375	pseudo	46665910	-
374973	0	0	0	0	0	TEX38	ATPAF1-AS1|C1orf223|THEG4	374973	ENSG00000186118	GO:0016021	chr1	HGNC:HGNC:29589|Vega:OTTHUMG00000007991	testis expressed 38	46673584	protein-coding	46671833	+
100130197	0	0	0	0	0	EFCAB14-AS1	KIAA0494-AS1	100130197	ENSG00000228237		chr1	HGNC:HGNC:44108	EFCAB14 antisense RNA 1	46692097	ncRNA	46674036	+
9813	4.2919	4.95623	4.74326	4.40456	4.57183	EFCAB14	KIAA0494	9813	ENSG00000159658	GO:0005509	chr1	HGNC:HGNC:29051|Vega:OTTHUMG00000007992	EF-hand calcium binding domain 14	46719064	protein-coding	46675159	-
105378698	0	0	0	0	0	LOC105378698		105378698			chr1		uncharacterized LOC105378698	46686666	ncRNA	46685083	-
101929349	0	0	0	0	0	LOC101929349		101929349			chr1		activator of 90 kDa heat shock protein ATPase homolog 2-like	46743132	pseudo	46735522	+
105378699	0	0	0	0	0	LOC105378699		105378699			chr1		uncharacterized LOC105378699	46772172	ncRNA	46765056	+
1580	0	0	0	0	0	CYP4B1	CYPIVB1|P-450HP	1580	ENSG00000142973	GO:0005506|GO:0005789|GO:0008144|GO:0015643|GO:0018585|GO:0018879|GO:0018917|GO:0019825|GO:0020037|GO:0031090|GO:0042738|GO:0055114|GO:0070330	chr1	MIM:124075|HGNC:HGNC:2644|Vega:OTTHUMG00000007984	cytochrome P450 family 4 subfamily B member 1	46819349	protein-coding	46798998	+
163720	0	0	0	0	0	CYP4Z2P		163720	ENSG00000154198	GO:0005506|GO:0016021|GO:0016705|GO:0020037|GO:0055114	chr1	HGNC:HGNC:24426	cytochrome P450 family 4 subfamily Z member 2, pseudogene	46900475	pseudo	46843095	-
100533627	0	0	0	0	0	LOC100533627		100533627			chr1		tubulin alpha 1c pseudogene	46892830	pseudo	46891526	+
1579	0	0	0	0	0	CYP4A11	CP4Y|CYP4A2|CYP4AII	1579	ENSG00000187048	GO:0001676|GO:0003091|GO:0003095|GO:0004497|GO:0005506|GO:0005737|GO:0005789|GO:0006631|GO:0006691|GO:0008392|GO:0016324|GO:0018685|GO:0019216|GO:0019369|GO:0019373|GO:0019825|GO:0020037|GO:0031090|GO:0032305|GO:0036101|GO:0043231|GO:0050051|GO:0055078|GO:0055114|GO:0070062|GO:0097267	chr1	MIM:601310|HGNC:HGNC:2642|Vega:OTTHUMG00000008020	cytochrome P450 family 4 subfamily A member 11	46941484	protein-coding	46929174	-
260293	0.800045	0.911839	0.316992	0.0122377	0	CYP4X1	CYPIVX1	260293	ENSG00000186377	GO:0005506|GO:0005789|GO:0016021|GO:0020037|GO:0031090|GO:0055114|GO:0070330	chr1	MIM:614999|HGNC:HGNC:20244|Vega:OTTHUMG00000008017	cytochrome P450 family 4 subfamily X member 1	47050754	protein-coding	46961364	+
107080641	0	0	0	0	0	CYP4A26P		107080641			chr1	HGNC:HGNC:39980	cytochrome P450 family 4 subfamily A member 26, pseudogene	46967874	pseudo	46967679	-
100874495	0	0	0	0	0	CYP4A43P		100874495			chr1	HGNC:HGNC:42417	cytochrome P450 family 4 subfamily A member 43, pseudogene	46994502	pseudo	46994392	-
100422288	0	0	0	0	0	CYP4A27P		100422288			chr1	HGNC:HGNC:42414	cytochrome P450 family 4 subfamily A member 27, pseudogene	47001087	pseudo	47000898	-
106481791	0	0	0	0	0	CYP4A44P		106481791			chr1	HGNC:HGNC:42416	cytochrome P450 family 4 subfamily A member 44, pseudogene	47003148	pseudo	47002995	-
199974	0	0	0	0.739288	0	CYP4Z1	CYP4A20	199974	ENSG00000186160	GO:0005506|GO:0005789|GO:0016021|GO:0020037|GO:0031090|GO:0055114|GO:0070330	chr1	HGNC:HGNC:20583|Vega:OTTHUMG00000008019	cytochrome P450 family 4 subfamily Z member 1	47118320	protein-coding	47067488	+
100533626	0	0	0	0	0	LOC100533626		100533626			chr1		tubulin alpha 1c pseudogene	47076082	pseudo	47074778	-
284541	0	0	0	0	0	CYP4A22		284541	ENSG00000162365	GO:0004497|GO:0005506|GO:0005789|GO:0016705|GO:0020037|GO:0031090|GO:0055114	chr1	MIM:615341|HGNC:HGNC:20575|Vega:OTTHUMG00000007845	cytochrome P450 family 4 subfamily A member 22	47148854	protein-coding	47137425	+
100873219	0	0	0	0	0	MTND1P34		100873219			chr1	HGNC:HGNC:42090	mitochondrially encoded NADH:ubiquinone oxidoreductase core subunit 1 pseudogene 34	47165872	pseudo	47164492	-
105378701	0	0	0	0	0	LOC105378701		105378701			chr1		uncharacterized LOC105378701	47177080	ncRNA	47172217	-
100874253	0	0	0	0	0	LINC00853	PDZK1IP1-AS1|ncRNA-a4	100874253	ENSG00000224805		chr1	HGNC:HGNC:43716	long intergenic non-protein coding RNA 853	47180339	ncRNA	47179250	+
10158	0	0	0	0	0	PDZK1IP1	DD96|MAP17|SPAP	10158	ENSG00000162366	GO:0016021|GO:0070062	chr1	MIM:607178|HGNC:HGNC:16887|Vega:OTTHUMG00000007852	PDZK1 interacting protein 1	47190099	protein-coding	47183589	-
6886	0	0	0	0	0	TAL1	SCL|TCL5|bHLHa17|tal-1	6886	ENSG00000162367	GO:0000118|GO:0000122|GO:0000790|GO:0000977|GO:0000979|GO:0000980|GO:0000981|GO:0001085|GO:0001525|GO:0003682|GO:0003700|GO:0005515|GO:0005634|GO:0005667|GO:0006351|GO:0006357|GO:0007626|GO:0019899|GO:0021527|GO:0030097|GO:0030218|GO:0030219|GO:0030220|GO:0030221|GO:0031334|GO:0033193|GO:0035162|GO:0035855|GO:0042127|GO:0042826|GO:0043249|GO:0044212|GO:0045165|GO:0045648|GO:0045799|GO:0045893|GO:…	chr1	MIM:187040|HGNC:HGNC:11556|Vega:OTTHUMG00000007847	TAL bHLH transcription factor 1, erythroid differentiation factor	47232335	protein-coding	47216290	-
6491	6.51429	6.53828	5.97463	6.26648	6.42598	STIL	MCPH7|SIL	6491	ENSG00000123473	GO:0000578|GO:0001701|GO:0001843|GO:0001947|GO:0005515|GO:0005737|GO:0005813|GO:0005814|GO:0005829|GO:0007052|GO:0007224|GO:0007368|GO:0008283|GO:0021915|GO:0030900|GO:0030903|GO:0033504|GO:0035264|GO:0043066|GO:0046599|GO:0051298|GO:0071539	chr1	MIM:181590|HGNC:HGNC:10879|Vega:OTTHUMG00000007851	SCL/TAL1 interrupting locus	47314147	protein-coding	47250139	-
51727	4.60522	3.9993	3.90196	3.81816	4.5104	CMPK1	CK|CMK|CMPK|UMK|UMP-CMPK|UMPK	51727	ENSG00000162368	GO:0004127|GO:0004550|GO:0004849|GO:0005524|GO:0005634|GO:0005730|GO:0005737|GO:0005829|GO:0006165|GO:0006207|GO:0006222|GO:0009041|GO:0009142|GO:0009220|GO:0015949|GO:0046940|GO:0050145|GO:0070062	chr1	MIM:191710|HGNC:HGNC:18170|Vega:OTTHUMG00000007849	cytidine/uridine monophosphate kinase 1	47378839	protein-coding	47333797	+
102724077	0	0	0	0	0	LINC01389		102724077			chr1	HGNC:HGNC:50661	long intergenic non-protein coding RNA 1389	47437317	ncRNA	47380796	-
2301	0	0	0	0	0.871387	FOXE3	AAT11|ASGD2|CTRCT34|FKHL12|FREAC8	2301	ENSG00000186790	GO:0000981|GO:0001654|GO:0002088|GO:0002930|GO:0003677|GO:0003700|GO:0005634|GO:0005667|GO:0006357|GO:0006366|GO:0042789|GO:0043066|GO:0043565|GO:0048468|GO:0061072|GO:0061073|GO:0061303|GO:0071157|GO:1902747|GO:2001111	chr1	MIM:601094|HGNC:HGNC:3808|Vega:OTTHUMG00000007954	forkhead box E3	47418052	protein-coding	47416072	+
84793	0	0	0	0	0	FOXD2-AS1		84793	ENSG00000237424		chr1	HGNC:HGNC:44256	FOXD2 antisense RNA 1 (head to head)	47434641	ncRNA	47432135	-
2306	0	0	0	0	0	FOXD2	FKHL17|FREAC-9|FREAC9	2306	ENSG00000186564	GO:0000981|GO:0003700|GO:0005634|GO:0006351|GO:0006357|GO:0043565	chr1	MIM:602211|HGNC:HGNC:3803|Vega:OTTHUMG00000007950	forkhead box D2	47440691	protein-coding	47436017	+
100270880	0	0	0	0	0	RPL21P24	RPL21_4_45	100270880			chr1	HGNC:HGNC:35702	ribosomal protein L21 pseudogene 24	47498381	pseudo	47497862	-
100874504	0	0	0	0	0	ATP6V0E1P4		100874504			chr1	HGNC:HGNC:41938	ATPase H+ transporting V0 subunit e1 pseudogene 4	47550750	pseudo	47550196	+
107984953	0	0	0	0	0	LINC01738		107984953			chr1	HGNC:HGNC:52526	long intergenic non-protein coding RNA 1738	47703989	ncRNA	47688498	+
388630	0.800045	0.911839	0	0	0.871387	TRABD2B	TIKI2	388630	ENSG00000269113	GO:0004222|GO:0005515|GO:0005887|GO:0006508|GO:0016055|GO:0017147|GO:0030178|GO:0031301|GO:0032461|GO:0046872|GO:0070062|GO:1904808	chr1	MIM:614913|HGNC:HGNC:44200|Vega:OTTHUMG00000007960	TraB domain containing 2B	47996890	protein-coding	47760528	-
105379778	0	0	0	0	0	LOC105379778		105379778			chr1		uncharacterized LOC105379778	48181700	ncRNA	48050047	+
100874494	0	0	0	0	0	CYP46A4P		100874494			chr1	HGNC:HGNC:42349	cytochrome P450 family 46 subfamily A member 4, pseudogene	48089834	pseudo	48089353	+
391037	4.38501	4.64609	3.97621	3.97307	4.75442	SKINT1L	BTN12|SKINT1|SKINTL|SKINTP	391037			chr1	MIM:616392|HGNC:HGNC:33993	Skint1 like (pseudogene)	48182428	pseudo	48101715	-
200010	0	0	0	0	0	SLC5A9	SGLT4	200010	ENSG00000117834	GO:0005362|GO:0005412|GO:0005886|GO:0005887|GO:0006814|GO:0070062|GO:1904659	chr1	HGNC:HGNC:22146|Vega:OTTHUMG00000007959	solute carrier family 5 member 9	48248644	protein-coding	48222685	+
54558	1.96997	0.911839	1.31699	3.81959	2.67874	SPATA6	HASH|SRF-1|SRF1	54558	ENSG00000132122	GO:0005576|GO:0007275|GO:0007283|GO:0030154|GO:0032027|GO:0044458|GO:0097224	chr1	MIM:613947|HGNC:HGNC:18309|Vega:OTTHUMG00000007794	spermatogenesis associated 6	48472208	protein-coding	48295372	-
5512	0	0	0	0	0	PPP1R8P1	PPP1R8P	5512			chr1	HGNC:HGNC:9297	protein phosphatase 1 regulatory subunit 8 pseudogene 1	48326158	pseudo	48324976	-
106479886	0	0	0	0	0	RNU6-723P		106479886			chr1	HGNC:HGNC:47686	RNA, U6 small nuclear 723, pseudogene	48344315	pseudo	48344209	+
644462	0	0	0	0	0	LOC644462		644462			chr1		amyotrophic lateral sclerosis 2 (juvenile) chromosome region, candidate 2 pseudogene	48437897	pseudo	48435702	+
106481191	0	0	0	0	0	RNU4-61P		106481191			chr1	HGNC:HGNC:46997	RNA, U4 small nuclear 61, pseudogene	48448042	pseudo	48447936	+
100270881	0	0	0	0	0	RPL21P25	RPL21_5_46	100270881			chr1	HGNC:HGNC:36785	ribosomal protein L21 pseudogene 25	48497736	pseudo	48497257	-
84871	0	0	0	0	0	AGBL4	CCP6	84871	ENSG00000186094	GO:0004181|GO:0005794|GO:0005814|GO:0005829|GO:0006508|GO:0008270|GO:0015631|GO:0035608|GO:0035609|GO:0035610|GO:0036064|GO:0051607	chr1	MIM:616476|HGNC:HGNC:25892|Vega:OTTHUMG00000007793	ATP/GTP binding protein like 4	50023954	protein-coding	48532855	-
79656	1.80005	1.23377	2.12435	2.01224	1.19332	BEND5	C1orf165	79656	ENSG00000162373	GO:0003677|GO:0005515|GO:0005794|GO:0006351|GO:0045892	chr1	HGNC:HGNC:25668|Vega:OTTHUMG00000008153	BEN domain containing 5	48776969	protein-coding	48727523	-
105378706	0	0	0	0	0	LOC105378706		105378706			chr1		uncharacterized LOC105378706	49050897	ncRNA	49025595	+
101929721	0	0	0	0	0	LOC101929721		101929721	ENSG00000230114		chr1		uncharacterized LOC101929721	49269294	ncRNA	49257411	+
100874313	0	0	0	0	0	AGBL4-IT1		100874313	ENSG00000225623		chr1	HGNC:HGNC:41482	AGBL4 intronic transcript 1	49472085	ncRNA	49374201	-
107984954	0	0	0	0	0	LOC107984954		107984954			chr1		uncharacterized LOC107984954	49514272	ncRNA	49492021	+
100507490	0	0	0	0	0	ZNF859P		100507490			chr1	HGNC:HGNC:34507	zinc finger protein 859, pseudogene	49846489	pseudo	49844652	+
100873233	0	0	0	0	0	MTND2P29		100873233			chr1	HGNC:HGNC:42130	mitochondrially encoded NADH:ubiquinone oxidoreductase core subunit 2 pseudogene 29	50017504	pseudo	50017086	+
105378708	0	0	0	0	0	LOC105378708		105378708			chr1		uncharacterized LOC105378708	50042313	ncRNA	50024021	+
1996	0	0	0	1.01224	0	ELAVL4	HUD|PNEM	1996	ENSG00000162374	GO:0003723|GO:0003730|GO:0006396|GO:0006397|GO:0017091	chr1	MIM:168360|HGNC:HGNC:3315|Vega:OTTHUMG00000007877	ELAV like RNA binding protein 4	50203785	protein-coding	50048014	+
105378709	0	0	0	0	0	LOC105378709		105378709			chr1		uncharacterized LOC105378709	50064208	ncRNA	50059923	-
107984955	0	0	0	0	0	LOC107984955		107984955			chr1		uncharacterized LOC107984955	50177082	ncRNA	50174135	-
105378711	0	0	0	0	0	LOC105378711		105378711			chr1		uncharacterized LOC105378711	50258756	ncRNA	50203856	-
105378710	0	0	0	0	0	LOC105378710		105378710			chr1		uncharacterized LOC105378710	50258202	ncRNA	50257640	+
105378712	0	0	0	0	0	LOC105378712		105378712			chr1		uncharacterized LOC105378712	50321162	ncRNA	50261096	-
343184	0	0	0	0	0	RPS2P11	RPS2_3_47	343184			chr1	HGNC:HGNC:36350	ribosomal protein S2 pseudogene 11	50327049	pseudo	50326112	+
100129919	0	0	0	0	0	HMGB1P45		100129919			chr1	HGNC:HGNC:39277	high mobility group box 1 pseudogene 45	50399370	pseudo	50398862	-
100422535	0	0	0	0	0	FCF1P6		100422535			chr1	HGNC:HGNC:44618	FCF1 pseudogene 6	50406024	pseudo	50405432	-
63950	0	0	0	0	0	DMRTA2		63950	ENSG00000142700	GO:0002052|GO:0003700|GO:0005634|GO:0006355|GO:0007420|GO:0021796|GO:0035914|GO:0042803|GO:0043565|GO:0046872|GO:0046982|GO:0048665|GO:0071542	chr1	MIM:614804|HGNC:HGNC:13908|Vega:OTTHUMG00000007884	DMRT like family A2	50423447	protein-coding	50417551	-
105378714	0	0	0	0	0	LOC105378714		105378714			chr1		uncharacterized LOC105378714	50425349	ncRNA	50423502	+
11124	3.55493	4.04112	4.39537	4.33417	4.4861	FAF1	CGI-03|HFAF1s|UBXD12|UBXN3A|hFAF1	11124	ENSG00000185104	GO:0005515|GO:0005634|GO:0005635|GO:0005829|GO:0006915|GO:0007253|GO:0008219|GO:0010942|GO:0019887|GO:0019901|GO:0019904|GO:0030155|GO:0031072|GO:0031265|GO:0031334|GO:0031625|GO:0034098|GO:0042176|GO:0043065|GO:0043130|GO:0043161|GO:0045859|GO:0048471|GO:0051059|GO:1902043	chr1	MIM:604460|HGNC:HGNC:3578|Vega:OTTHUMG00000007930	Fas associated factor 1	50960264	protein-coding	50441263	-
105378715	0	0	0	0	0	LOC105378715		105378715			chr1		uncharacterized LOC105378715	50471156	ncRNA	50461135	+
106480631	0	0	0	0	0	RNU6-1026P		106480631			chr1	HGNC:HGNC:47989	RNA, U6 small nuclear 1026, pseudogene	50582511	pseudo	50582404	+
100418820	0	0	0	0	0	PHBP12		100418820			chr1	HGNC:HGNC:39291	prohibitin pseudogene 12	50781149	pseudo	50780340	+
359781	0	0	0	0	0	MRPS6P2		359781			chr1	HGNC:HGNC:29781	mitochondrial ribosomal protein S6 pseudogene 2	50846842	pseudo	50846469	+
1031	0	0	0	0	0	CDKN2C	INK4C|p18|p18-INK4C	1031	ENSG00000123080	GO:0000079|GO:0000082|GO:0004861|GO:0005515|GO:0005634|GO:0005737|GO:0005829|GO:0007050|GO:0008285|GO:0019901|GO:0030308|GO:0042326|GO:0045736|GO:0048709	chr1	MIM:603369|HGNC:HGNC:1789|Vega:OTTHUMG00000008046	cyclin dependent kinase inhibitor 2C	50974637	protein-coding	50968695	+
100616189	0	0	0	0	0	MIR4421		100616189	ENSG00000265538		chr1	HGNC:HGNC:41879|miRBase:MI0016758	microRNA 4421	51059905	ncRNA	51059837	+
102466656	0	0	0	0	0	MIR6500	hsa-mir-6500	102466656	ENSG00000275816		chr1	HGNC:HGNC:49935|miRBase:MI0022211	microRNA 6500	51060103	ncRNA	51060018	+
284546	0	0	0	0	0	C1orf185		284546	ENSG00000204006	GO:0016021	chr1	HGNC:HGNC:28096|Vega:OTTHUMG00000008084	chromosome 1 open reading frame 185	51148082	protein-coding	51102234	+
391039	0	0	0	0	0	CFL1P2	CFLL2|CFLP2	391039			chr1	HGNC:HGNC:1878	cofilin 1 pseudogene 2	51158540	pseudo	51157440	-
107985472	0	0	0	0	0	LOC107985472		107985472			chr1		mitochondrial import receptor subunit TOM5 homolog pseudogene	51197577	pseudo	51197177	+
105378716	0	0	0	0	0	LINC01562		105378716			chr1	HGNC:HGNC:51335	long intergenic non-protein coding RNA 1562	51236237	ncRNA	51218406	-
26994	4.38501	4.3381	4.56492	4.47521	4.95885	RNF11	CGI-123|SID1669	26994	ENSG00000123091	GO:0000151|GO:0003677|GO:0004842|GO:0005515|GO:0005634|GO:0005769|GO:0008270|GO:0042787|GO:0043161|GO:0051865|GO:0055037|GO:0061630|GO:0070062	chr1	MIM:612598|HGNC:HGNC:10056|Vega:OTTHUMG00000008190	ring finger protein 11	51273447	protein-coding	51236273	+
440589	0	0	0	0	0	RPS2P8	RPS2_1_48	440589			chr1	HGNC:HGNC:36207	ribosomal protein S2 pseudogene 8	51251494	pseudo	51250562	-
22996	2.70694	2.61228	2.31699	2.91913	2.45635	TTC39A	C1orf34|DEME-6	22996	ENSG00000085831	GO:0003674|GO:0005575|GO:0008150	chr1	HGNC:HGNC:18657|Vega:OTTHUMG00000008193	tetratricopeptide repeat domain 39A	51345116	protein-coding	51287258	-
105378717	0	0	0	0	0	LOC105378717		105378717			chr1		uncharacterized LOC105378717	51328589	ncRNA	51326018	+
102724097	0	0	0	0	0	TTC39A-AS1		102724097	ENSG00000261664		chr1	HGNC:HGNC:40851	TTC39A antisense RNA 1	51331281	ncRNA	51329654	+
2060	4.58141	4.81359	5.56492	5.01224	4.91636	EPS15	AF-1P|AF1P|MLLT5	2060	ENSG00000085832	GO:0001921|GO:0005509|GO:0005515|GO:0005829|GO:0005886|GO:0005905|GO:0006895|GO:0007173|GO:0008283|GO:0009925|GO:0015031|GO:0016020|GO:0016050|GO:0016235|GO:0016324|GO:0017124|GO:0019065|GO:0030122|GO:0031593|GO:0031901|GO:0032456|GO:0042059|GO:0042127|GO:0042802|GO:0043231|GO:0045296|GO:0046718|GO:0048268|GO:0060170|GO:0061024	chr1	MIM:600051|HGNC:HGNC:3419|Vega:OTTHUMG00000008192	epidermal growth factor receptor pathway substrate 15	51519323	protein-coding	51354263	-
100422413	0	0	0	0	0	LOC100422413		100422413			chr1		proteasome 26S subunit, non-ATPase 7 pseudogene	51373400	pseudo	51372202	+
106480617	0	0	0	0	0	RNU6-877P		106480617			chr1	HGNC:HGNC:47840	RNA, U6 small nuclear 877, pseudogene	51382414	pseudo	51382308	+
105378720	0	0	0	0	0	LOC105378720		105378720			chr1		uncharacterized LOC105378720	51598769	ncRNA	51517806	+
106480125	0	0	0	0	0	RNU6-1281P		106480125			chr1	HGNC:HGNC:48244	RNA, U6 small nuclear 1281, pseudogene	51538729	pseudo	51538625	-
441884	0	0	0	0	0	CALR4P		441884			chr1	HGNC:HGNC:35456	calreticulin 4, pseudogene	51569750	pseudo	51554728	-
105378719	0	0	0	0	0	LOC105378719		105378719			chr1		uncharacterized LOC105378719	51622899	ncRNA	51610449	-
114883	5.13998	5.00716	5.22388	5.48797	5.39872	OSBPL9	ORP-9|ORP9	114883	ENSG00000117859	GO:0005794|GO:0005829|GO:0006699|GO:0008289|GO:0015248|GO:0015918|GO:0031902|GO:0043231	chr1	MIM:606737|HGNC:HGNC:16386|Vega:OTTHUMG00000008234	oxysterol binding protein like 9	51789219	protein-coding	51616874	+
100421271	0	0	0	0	0	GAPDHP51		100421271			chr1	HGNC:HGNC:38557	glyceraldehyde 3 phosphate dehydrogenase pseudogene 51	51708146	pseudo	51707138	-
100422686	0	0	0	0	0	SLC25A6P3		100422686			chr1	HGNC:HGNC:43852	solute carrier family 25 member 6 pseudogene 3	51709939	pseudo	51709083	+
4898	6.89266	6.58046	6.77642	6.76279	7.05629	NRDC	NRD1|hNRD1|hNRD2	4898	ENSG00000078618	GO:0004222|GO:0005515|GO:0005739|GO:0005829|GO:0006508|GO:0007528|GO:0008283|GO:0009986|GO:0016477|GO:0046872|GO:0048408|GO:0051044|GO:0052548	chr1	MIM:602651|HGNC:HGNC:7995|Vega:OTTHUMG00000008278	nardilysin convertase	51878937	protein-coding	51789194	-
105378721	0	0	0	0	0	LOC105378721		105378721	ENSG00000266993		chr1		uncharacterized LOC105378721	51798389	ncRNA	51793954	+
100313892	0	0	0	0	0	MIR761	hsa-mir-761	100313892	ENSG00000283899		chr1	HGNC:HGNC:37305|miRBase:MI0003941	microRNA 761	51836402	ncRNA	51836344	-
106480781	0	0	0	0	0	TSEN15P2		106480781			chr1	HGNC:HGNC:43963	tRNA splicing endonuclease subunit 15 pseudogene 2	51860135	pseudo	51859778	+
5865	6.56843	6.52114	7.50038	7.29332	7.13614	RAB3B		5865	ENSG00000169213	GO:0003924|GO:0005515|GO:0005525|GO:0005737|GO:0005829|GO:0005886|GO:0008021|GO:0015031|GO:0017157|GO:0018125|GO:0019003|GO:0019882|GO:0030141|GO:0030742|GO:0031489|GO:0031982|GO:0048471|GO:0051586|GO:0070062|GO:0097494	chr1	MIM:179510|HGNC:HGNC:9778|Vega:OTTHUMG00000008627	RAB3B, member RAS oncogene family	51990764	protein-coding	51907956	-
100873287	0	0	0	0	0	RNA5SP48	RN5S48	100873287			chr1	HGNC:HGNC:42824	RNA, 5S ribosomal pseudogene 48	51973535	pseudo	51973410	+
100270902	0	0	0	0	0	RPS26P14	RPS26_1_49	100270902			chr1	HGNC:HGNC:36992	ribosomal protein S26 pseudogene 14	51980887	pseudo	51980446	+
106481001	0	0	0	0	0	RN7SL290P		106481001			chr1	HGNC:HGNC:46306	RNA, 7SL, cytoplasmic 290, pseudogene	51996039	pseudo	51995744	+
51060	6.51134	6.39968	6.25279	6.44543	6.61211	TXNDC12	AG1|AGR1|ERP16|ERP18|ERP19|PDIA16|TLP19|hAG-1|hTLP19	51060	ENSG00000117862	GO:0005515|GO:0005788|GO:0015037|GO:0019153|GO:0030154|GO:0045454|GO:0055114|GO:1902236	chr1	MIM:609448|HGNC:HGNC:24626|Vega:OTTHUMG00000008629	thioredoxin domain containing 12	52056171	protein-coding	52020132	-
112970	2.12197	1.81873	0.901955	2.01224	2.45635	KTI12	SBBI81|TOT4	112970	ENSG00000198841	GO:0005515|GO:0005524	chr1	HGNC:HGNC:25160|Vega:OTTHUMG00000008630	KTI12 chromatin associated homolog	52033800	protein-coding	52032105	-
104355143	0	0	0	0	0	TXNDC12-AS1		104355143	ENSG00000228369		chr1	HGNC:HGNC:30008	TXNDC12 antisense RNA 1	52052683	ncRNA	52050918	+
91408	7.27443	7.11478	7.09397	7.36538	7.23187	BTF3L4		91408	ENSG00000134717	GO:0005515	chr1	HGNC:HGNC:30547|Vega:OTTHUMG00000008960	basic transcription factor 3 like 4	52090716	protein-coding	52056185	+
107984956	0	0	0	0	0	LOC107984956		107984956			chr1		uncharacterized LOC107984956	52141818	ncRNA	52141203	+
9372	3.12197	3.81873	3.39863	3.71268	4.04131	ZFYVE9	MADHIP|NSP|PPP1R173|SARA|SMADIP	9372	ENSG00000157077	GO:0005515|GO:0005545|GO:0005769|GO:0005829|GO:0006508|GO:0006897|GO:0007179|GO:0007183|GO:0007184|GO:0008236|GO:0019904|GO:0031901|GO:0043231|GO:0043234|GO:0046872	chr1	MIM:603755|HGNC:HGNC:6775|Vega:OTTHUMG00000008061	zinc finger FYVE-type containing 9	52346686	protein-coding	52142094	+
106481135	0	0	0	0	0	RN7SL788P		106481135			chr1	HGNC:HGNC:46804	RNA, 7SL, cytoplasmic 788, pseudogene	52150419	pseudo	52150108	+
100190934	0	0	0	0	0	LOC100190934		100190934			chr1		alcohol dehydrogenase 5 (class III), chi polypeptide pseudogene	52160601	pseudo	52160006	-
724060	0	0	0	0	0	LOC724060		724060			chr1		TRA2A pseudogene	52163486	pseudo	52161043	-
100419023	0	0	0	0	0	PDCL3P6		100419023			chr1	HGNC:HGNC:44507	phosducin-like 3 pseudogene 6	52180694	pseudo	52179815	+
100270825	0	0	0	0	0	RPL9P12	RPL9_1_50	100270825			chr1	HGNC:HGNC:36728	ribosomal protein L9 pseudogene 12	52190309	pseudo	52189905	-
100861458	0	0	0	0	0	DNAJC19P7		100861458			chr1	HGNC:HGNC:45070	DnaJ heat shock protein family (Hsp40) member C19 pseudogene 7	52252883	pseudo	52251954	-
729198	0	0	0	0	0	ANAPC10P1	ANAPC10P	729198			chr1	HGNC:HGNC:33976	anaphase promoting complex subunit 10 pseudogene 1	52254395	pseudo	52253567	+
200014	3.80005	4.46643	3.70931	4.18216	3.82558	CC2D1B		200014	ENSG00000154222	GO:0000122|GO:0000978|GO:0000981|GO:0001078|GO:0005515|GO:0005634|GO:0005654|GO:0006351|GO:0043231	chr1	HGNC:HGNC:29386|Vega:OTTHUMG00000008102	coiled-coil and C2 domain containing 1B	52366205	protein-coding	52350593	-
100420258	0	0	0	0	0	PLA2G12AP1		100420258			chr1	HGNC:HGNC:39248	phospholipase A2 group XIIA pseudogene 1	52369345	pseudo	52368480	+
4998	4.17717	3.61228	3.56492	3.96643	3.72937	ORC1	HSORC1|ORC1L|PARC1	4998	ENSG00000085840	GO:0000082|GO:0000083|GO:0000784|GO:0000808|GO:0003677|GO:0003682|GO:0005515|GO:0005524|GO:0005634|GO:0005654|GO:0005664|GO:0005730|GO:0005829|GO:0005886|GO:0006260|GO:0006270	chr1	MIM:601902|HGNC:HGNC:8487|Vega:OTTHUMG00000008104	origin recognition complex subunit 1	52404471	protein-coding	52372829	-
84950	6.94979	7.28652	6.69203	7.03461	6.93748	PRPF38A	PRP38A|Prp38	84950	ENSG00000134748	GO:0000398|GO:0003723|GO:0005515|GO:0005634|GO:0005654|GO:0031965|GO:0071011	chr1	MIM:617031|HGNC:HGNC:25930|Vega:OTTHUMG00000008199	pre-mRNA processing factor 38A	52418320	protein-coding	52404547	+
23318	4.72177	4.76982	4.95375	4.7007	5.40129	ZCCHC11	PAPD3|TUT4	23318	ENSG00000134744	GO:0000289|GO:0003723|GO:0005515|GO:0005615|GO:0005730|GO:0005737|GO:0005829|GO:0008270|GO:0010586|GO:0010587|GO:0019827|GO:0031054|GO:0031123|GO:0050265|GO:0070062|GO:0071044	chr1	MIM:613692|HGNC:HGNC:28981|Vega:OTTHUMG00000008200	zinc finger CCHC-type containing 11	52553090	protein-coding	52423276	-
105378723	0	0	0	0	0	LOC105378723		105378723			chr1		uncharacterized LOC105378723	52552709	ncRNA	52530951	+
645311	0	0	0	0	0	EEF1GP7		645311			chr1	HGNC:HGNC:44562	eukaryotic translation elongation factor 1 gamma pseudogene 7	52573818	pseudo	52573115	+
2882	3.70694	0.911839	2.90196	3.33417	3.45635	GPX7	CL683|GPX6|GPx-7|GSHPx-7|NPGPx	2882	ENSG00000116157	GO:0004096|GO:0004601|GO:0004602|GO:0005515|GO:0005576|GO:0005783|GO:0005788|GO:0034599|GO:0055114|GO:0098869	chr1	MIM:615784|HGNC:HGNC:4559|Vega:OTTHUMG00000008322	glutathione peroxidase 7	52609051	protein-coding	52602371	+
348378	0	0	0	0	0	FAM159A	PRO7171|WWLS2783	348378	ENSG00000182183	GO:0016021	chr1	HGNC:HGNC:28757|Vega:OTTHUMG00000008330	family with sequence similarity 159 member A	52669120	protein-coding	52633344	+
65260	6.07617	5.4354	4.22388	5.27902	5.29765	COA7	C1orf163|RESA1|SELRC1	65260	ENSG00000162377	GO:0005634|GO:0005739|GO:0005758	chr1	MIM:615623|HGNC:HGNC:25716|Vega:OTTHUMG00000008505	cytochrome c oxidase assembly factor 7 (putative)	52698366	protein-coding	52686342	-
100288149	0	0	0	0	0	NDUFS5P3		100288149			chr1	HGNC:HGNC:44041	NADH:ubiquinone oxidoreductase subunit S5 pseudogene 3	52709557	pseudo	52709081	+
106479246	0	0	0	0	0	RN7SL62P		106479246			chr1	HGNC:HGNC:46078	RNA, 7SL, cytoplasmic 62, pseudogene	52714695	pseudo	52714399	+
79699	7.35196	7.37127	7.32247	7.44145	7.36301	ZYG11B	ZYG11	79699	ENSG00000162378	GO:0004842|GO:0016567|GO:0031462|GO:0051438	chr1	HGNC:HGNC:25820|Vega:OTTHUMG00000008938	zyg-11 family member B, cell cycle regulator	52827341	protein-coding	52726459	+
729236	0	0	0	0	0	RPS13P2	RPS13_1_51	729236			chr1	HGNC:HGNC:36364	ribosomal protein S13 pseudogene 2	52772674	pseudo	52772153	-
106479994	0	0	0	0	0	RNU6-969P		106479994			chr1	HGNC:HGNC:47932	RNA, U6 small nuclear 969, pseudogene	52805212	pseudo	52805108	-
440590	0	0	1.90195	1.01224	0	ZYG11A	ZYG11	440590	ENSG00000203995	GO:0004842|GO:0016567|GO:0031462|GO:0051438	chr1	HGNC:HGNC:32058|Vega:OTTHUMG00000008923	zyg-11 family member A, cell cycle regulator	52894575	protein-coding	52842511	+
55268	1.96997	1.4968	3.84055	1.5972	2.04131	ECHDC2		55268	ENSG00000121310	GO:0004300|GO:0005739|GO:0006635	chr1	HGNC:HGNC:23408|Vega:OTTHUMG00000008927	enoyl-CoA hydratase domain containing 2	52921785	protein-coding	52895910	-
100652967	0	0	0	0	0	LOC100652967		100652967			chr1		chromosome 14 open reading frame 2 pseudogene	52925432	pseudo	52925250	-
6342	4.19998	4.03763	3.6755	3.33417	4.29765	SCP2	NLTP|NSL-TP|SCP-2|SCP-CHI|SCP-X|SCPX	6342	ENSG00000116171	GO:0000062|GO:0005102|GO:0005515|GO:0005654|GO:0005739|GO:0005777|GO:0005782|GO:0006694|GO:0006699|GO:0007031|GO:0015248|GO:0015485|GO:0015914|GO:0015918|GO:0016020|GO:0032385|GO:0033540|GO:0033814|GO:0036042|GO:0036109|GO:0043231|GO:0043234|GO:0050632|GO:0070062|GO:0070538|GO:1901373	chr1	MIM:184755|HGNC:HGNC:10606|Vega:OTTHUMG00000008936	sterol carrier protein 2	53051617	protein-coding	52927229	+
100616156	0	0	0	0	0	MIR1273F		100616156	ENSG00000264834		chr1	HGNC:HGNC:41733|miRBase:MI0018002	microRNA 1273f	52928772	ncRNA	52928674	+
100616458	0	0	0	0	0	MIR5095		100616458	ENSG00000266188		chr1	HGNC:HGNC:41849|miRBase:MI0018001	microRNA 5095	52935017	ncRNA	52934930	+
100616145	0	0	0	0	0	MIR1273G		100616145	ENSG00000265815		chr1	HGNC:HGNC:41684|miRBase:MI0018003	microRNA 1273g	52940413	ncRNA	52940314	+
100133211	0	0	0	0	0	LOC100133211		100133211			chr1		related RAS viral (r-ras) oncogene homolog 2 pseudogene	52993703	pseudo	52991782	-
100418902	0	0	0	0	0	TUBBP10		100418902			chr1	HGNC:HGNC:42344	tubulin beta class I pseudogene 10	52996217	pseudo	52994560	+
127435	0.800045	0	0	0	0	PODN	PCAN|SLRR5A	127435	ENSG00000174348	GO:0004860|GO:0005518|GO:0005578|GO:0005615|GO:0005737|GO:0006469|GO:0008285|GO:0019221|GO:0030336|GO:0046426	chr1	MIM:608661|HGNC:HGNC:23174|Vega:OTTHUMG00000008934	podocan	53085502	protein-coding	53062052	+
100874453	0	0	0	0	0	HIGD1AP11		100874453			chr1	HGNC:HGNC:43006	HIG1 hypoxia inducible domain family member 1A pseudogene 11	53073468	pseudo	53073052	-
6512	0	0	0	0	0	SLC1A7	AAAT|EAAT5	6512	ENSG00000162383	GO:0005313|GO:0005314|GO:0005886|GO:0006811|GO:0006835|GO:0014047|GO:0015171|GO:0016021|GO:0089711	chr1	MIM:604471|HGNC:HGNC:10945|Vega:OTTHUMG00000008937	solute carrier family 1 member 7	53142632	protein-coding	53087179	-
105378724	0	0	0	0	0	LOC105378724		105378724			chr1		uncharacterized LOC105378724	53191428	ncRNA	53180443	+
100420556	0	0	0	0	0	CPT2P1		100420556			chr1	HGNC:HGNC:49538	carnitine palmitoyltransferase 2 pseudogene 1	53186871	pseudo	53186295	+
1376	4.27578	4.85826	3.84055	4.30992	3.90113	CPT2	CPT1|CPTASE|IIAE4	1376	ENSG00000157184	GO:0004095|GO:0005654|GO:0005730|GO:0005739|GO:0005743|GO:0006635|GO:0006853|GO:0019216	chr1	MIM:600650|HGNC:HGNC:2330|Vega:OTTHUMG00000008942	carnitine palmitoyltransferase 2	53214197	protein-coding	53196429	+
54987	5.08545	4.84258	4.77642	5.51474	5.00067	C1orf123		54987	ENSG00000162384	GO:0003674|GO:0008150|GO:0070062	chr1	HGNC:HGNC:26059|Vega:OTTHUMG00000008940	chromosome 1 open reading frame 123	53220639	protein-coding	53214100	-
4116	7.17062	7.29554	6.77642	7.27902	7.31412	MAGOH	MAGOH1|MAGOHA	4116	ENSG00000162385	GO:0000184|GO:0000381|GO:0000398|GO:0003723|GO:0005515|GO:0005634|GO:0005654|GO:0005737|GO:0006369|GO:0006405|GO:0006406|GO:0006417|GO:0016607|GO:0031124|GO:0035145|GO:0071013	chr1	MIM:602603|HGNC:HGNC:6815|Vega:OTTHUMG00000008932	mago homolog, exon junction complex core component	53238610	protein-coding	53226892	-
100507564	0	1.78631	0	1.42728	0.745856	LOC100507564		100507564	ENSG00000226754		chr1		uncharacterized LOC100507564	53242783	ncRNA	53238610	+
7804	6.37243	7.09837	6.62077	6.67994	6.71081	LRP8	APOER2|HSZ75190|LRP-8|MCI1	7804	ENSG00000157193	GO:0000122|GO:0001523|GO:0004888|GO:0005041|GO:0005509|GO:0005515|GO:0005576|GO:0005875|GO:0005886|GO:0005901|GO:0006508|GO:0006629|GO:0006897|GO:0006898|GO:0007165|GO:0008035|GO:0014069|GO:0016020|GO:0016021|GO:0019221|GO:0019894|GO:0021541|GO:0021987|GO:0030229|GO:0030424|GO:0030425|GO:0032793|GO:0034185|GO:0038025|GO:0038026|GO:0042493|GO:0043025|GO:0043235|GO:0050731|GO:0050804|GO:0061003|GO:…	chr1	MIM:602600|HGNC:HGNC:6700|Vega:OTTHUMG00000008924	LDL receptor related protein 8	53328149	protein-coding	53242370	-
105378728	0	0	0	0	0	LOC105378728		105378728			chr1		uncharacterized LOC105378728	53269367	ncRNA	53255174	+
105378726	0	0	0	0	0	LOC105378726		105378726			chr1		uncharacterized LOC105378726	53300101	ncRNA	53289570	+
107985741	0	0	0	0	0	LOC107985741		107985741			chr1		uncharacterized LOC107985741	53312451	ncRNA	53300136	+
105378732	0	0	0	0	0	LINC01771		105378732	ENSG00000225675		chr1	HGNC:HGNC:52561	long intergenic non-protein coding RNA 1771	53336509	ncRNA	53328233	+
105378731	0	0	0	0	0	LOC105378731		105378731			chr1		uncharacterized LOC105378731	53346230	ncRNA	53330494	-
105378730	0	0	0	0	0	LOC105378730		105378730			chr1		uncharacterized LOC105378730	53339291	ncRNA	53337194	+
107984957	0	0	0	0	0	LOC107984957		107984957			chr1		uncharacterized LOC107984957	53368363	ncRNA	53363868	-
163742	0	0	0	0	0	SLC25A3P1		163742	ENSG00000236253		chr1	HGNC:HGNC:26869	solute carrier family 25 member 3 pseudogene 1	53440020	pseudo	53438370	-
105378733	0	0	0	0	0	LOC105378733		105378733			chr1		uncharacterized LOC105378733	53445392	ncRNA	53439636	+
63948	0	0	0	0	0	DMRTB1		63948	ENSG00000143006	GO:0003700|GO:0005634|GO:0006351|GO:0006355|GO:0043565|GO:0046872	chr1	MIM:614805|HGNC:HGNC:13913|Vega:OTTHUMG00000008080	DMRT like family B with proline rich C-terminal 1	53467487	protein-coding	53459399	+
148979	0	0	0	0	0	GLIS1		148979	ENSG00000174332	GO:0000122|GO:0000977|GO:0001227|GO:0001228|GO:0005634|GO:0006366|GO:0045944|GO:0046872	chr1	MIM:610378|HGNC:HGNC:29525|Vega:OTTHUMG00000008079	GLIS family zinc finger 1	53734204	protein-coding	53506233	-
106479062	0	0	0	0	0	RNU7-95P		106479062			chr1	HGNC:HGNC:45629	RNA, U7 small nuclear 95 pseudogene	53688812	pseudo	53688749	-
55706	6.5616	6.58426	6.11857	6.13118	6.39537	NDC1	NET3|TMEM48	55706	ENSG00000058804	GO:0005635|GO:0005643|GO:0005737|GO:0005816|GO:0005886|GO:0006406|GO:0006409|GO:0007077|GO:0007129|GO:0007283|GO:0010827|GO:0015031|GO:0015629|GO:0016020|GO:0016021|GO:0016032|GO:0016925|GO:0017056|GO:0019083|GO:0030474|GO:0031081|GO:0031965|GO:0051292|GO:0060964|GO:0070762|GO:0071790|GO:0075733|GO:1900034	chr1	MIM:610115|HGNC:HGNC:25525|Vega:OTTHUMG00000008073	NDC1 transmembrane nucleoporin	53838552	protein-coding	53765461	-
100270890	0	0	0	0	0	RPL37P7	RPL37_1_52	100270890			chr1	HGNC:HGNC:36499	ribosomal protein L37 pseudogene 7	53841834	pseudo	53841545	+
54432	4.80005	4.23377	4.44628	4.76713	3.87139	YIPF1	DJ167A19.1|FinGER1	54432	ENSG00000058799	GO:0005515|GO:0005794|GO:0016021|GO:0017137|GO:0030133	chr1	HGNC:HGNC:25231|Vega:OTTHUMG00000008074	Yip1 domain family member 1	53889831	protein-coding	53851719	-
1733	0	0	0	0	0	DIO1	5DI|TXDI1	1733	ENSG00000211452	GO:0004800|GO:0005789|GO:0005886|GO:0006590|GO:0008430|GO:0016021|GO:0042446|GO:0055114	chr1	MIM:147892|HGNC:HGNC:2883|Vega:OTTHUMG00000008435	iodothyronine deiodinase 1	53911086	protein-coding	53894187	+
51668	4.75046	4.68722	3.12435	4.50409	4.91578	HSPB11	C1orf41|HSPCO34|IFT25|PP25	51668	ENSG00000081870	GO:0001501|GO:0005515|GO:0005813|GO:0005929|GO:0007224|GO:0007507|GO:0030324|GO:0030992|GO:0035735|GO:0046872|GO:0060271|GO:0070062|GO:0070986|GO:0097542	chr1	HGNC:HGNC:25019|Vega:OTTHUMG00000008408	heat shock protein family B (small) member 11	53946308	protein-coding	53921561	-
115353	7.91899	7.58426	7.56452	7.83242	7.49344	LRRC42	dJ167A19.4	115353	ENSG00000116212		chr1	HGNC:HGNC:28792|Vega:OTTHUMG00000008436	leucine rich repeat containing 42	53968168	protein-coding	53946326	+
100421395	0	0	0	0	0	HNRNPA3P12		100421395			chr1	HGNC:HGNC:48758	heterogeneous nuclear ribonucleoprotein A3 pseudogene 12	53976031	pseudo	53975178	-
388633	0	0	0	0	0	LDLRAD1		388633	ENSG00000203985	GO:0005515|GO:0016021	chr1	HGNC:HGNC:32069|Vega:OTTHUMG00000008433	low density lipoprotein receptor class A domain containing 1	54018186	protein-coding	54007298	-
9528	5.39996	4.6932	4.80885	5.29764	4.67874	TMEM59	C1orf8|DCF1|HSPC001|PRO195|UNQ169	9528	ENSG00000116209	GO:0000137|GO:0000138|GO:0000139|GO:0004175|GO:0005515|GO:0005764|GO:0005765|GO:0005770|GO:0005797|GO:0005886|GO:0006508|GO:0006914|GO:0010508|GO:0010955|GO:0016021|GO:0031902|GO:0070062|GO:0090005|GO:0090285	chr1	MIM:617084|HGNC:HGNC:1239|Vega:OTTHUMG00000008437	transmembrane protein 59	54053573	protein-coding	54026681	-
127428	2.80005	3.6868	2.63892	3.26017	3.45314	TCEANC2	C1orf83	127428	ENSG00000116205	GO:0005515|GO:0005634|GO:0006351	chr1	HGNC:HGNC:26494|Vega:OTTHUMG00000008434	transcription elongation factor A N-terminal and central domain containing 2	54112519	protein-coding	54053572	+
100616315	0	0	0	0	0	MIR4781	mir-4781	100616315	ENSG00000283749		chr1	HGNC:HGNC:41769|miRBase:MI0017426	microRNA 4781	54054154	ncRNA	54054079	+
100507586	0	0	0	0	0	LOC100507586		100507586			chr1		cytochrome c oxidase subunit 7B pseudogene	54090220	pseudo	54089793	+
200008	0	0	0	0	0	CDCP2		200008	ENSG00000157211	GO:0005576	chr1	MIM:612320|HGNC:HGNC:27297|Vega:OTTHUMG00000155307	CUB domain containing protein 2	54153006	protein-coding	54138995	-
606495	2.25948	2.23377	3.35408	2.47167	2.33082	CYB5RL		606495	ENSG00000215883	GO:0004128|GO:0005789|GO:0015701|GO:0016491|GO:0055114	chr1	HGNC:HGNC:32220|Vega:OTTHUMG00000008082	cytochrome b5 reductase like	54200073	protein-coding	54172354	-
51253	6.52601	6.97718	6.95362	6.43804	6.79603	MRPL37	L2mt|L37mt|MRP-L2|MRP-L37|MRPL2|RPML2	51253	ENSG00000116221	GO:0003723|GO:0003735|GO:0005739|GO:0005743|GO:0005761|GO:0005762|GO:0006412|GO:0070125|GO:0070126	chr1	MIM:611843|HGNC:HGNC:14034|Vega:OTTHUMG00000008118	mitochondrial ribosomal protein L37	54225489	protein-coding	54200167	+
23648	6.66311	6.86991	6.31699	6.90098	6.51524	SSBP3	CSDP|SSDP|SSDP1	23648	ENSG00000157216	GO:0000978|GO:0001077|GO:0002244|GO:0003697|GO:0005515|GO:0005634|GO:0006366|GO:0006461|GO:0008284|GO:0021501|GO:0021547|GO:0043234|GO:0045944|GO:0060322|GO:0060323|GO:2000744	chr1	MIM:607390|HGNC:HGNC:15674|Vega:OTTHUMG00000008264	single stranded DNA binding protein 3	54406395	protein-coding	54225431	-
619518	0	0	0.316992	0	0.871387	SSBP3-AS1	C1orf191|MST128|MSTP128	619518	ENSG00000198711	GO:0005576	chr1	HGNC:HGNC:32328	SSBP3 antisense RNA 1	54239063	ncRNA	54236443	+
105378735	0	0	0	0	0	LOC105378735		105378735			chr1		uncharacterized LOC105378735	54517339	ncRNA	54514187	+
105378734	4.55351	5.38735	5.36108	5.18135	5.29765	LOC105378734		105378734			chr1		uncharacterized LOC105378734	54528747	ncRNA	54516412	-
6889	0	0	0	0	0	TALDO1P1	TAL-H|TALDO|TALDOP1	6889			chr1	HGNC:HGNC:11560	transaldolase 1 pseudogene 1	54525097	pseudo	54524824	+
645436	0	0	0	0	0	HNRNPA1P63		645436			chr1	HGNC:HGNC:48793	heterogeneous nuclear ribonucleoprotein A1 pseudogene 63	54537951	pseudo	54536740	+
26027	2.38501	1.4968	1.31699	0.0122377	1.45635	ACOT11	BFIT|STARD14|THEA|THEM1	26027	ENSG00000162390	GO:0005737|GO:0005829|GO:0006631|GO:0006637|GO:0008289|GO:0009266|GO:0009409|GO:0035556|GO:0047617|GO:0052689|GO:0070062	chr1	MIM:606803|HGNC:HGNC:18156|Vega:OTTHUMG00000009891	acyl-CoA thioesterase 11	54634744	protein-coding	54548134	+
338094	0	0	0	0.0122377	0	FAM151A	C1orf179	338094	ENSG00000162391	GO:0003674|GO:0008150|GO:0016020|GO:0016021|GO:0070062	chr1	HGNC:HGNC:25032|Vega:OTTHUMG00000009888	family with sequence similarity 151 member A	54623527	protein-coding	54609177	-
100527960	4.24299	4.83743	4.22388	4.01033	3.90944	MROH7-TTC4	HEATR8-TTC4	100527960	ENSG00000271723		chr1	HGNC:HGNC:49180|Vega:OTTHUMG00000185328	MROH7-TTC4 readthrough (NMD candidate)	54742655	ncRNA	54641740	+
374977	0	0	0.316992	0	0	MROH7	C1orf175|HEATR8	374977	ENSG00000184313	GO:0005615|GO:0016021	chr1	HGNC:HGNC:24802|Vega:OTTHUMG00000009890	maestro heat like repeat family member 7	54710267	protein-coding	54641740	+
7268	4.24299	4.84312	4.22388	4.01033	3.90944	TTC4		7268	ENSG00000243725		chr1	MIM:606753|HGNC:HGNC:12394|Vega:OTTHUMG00000009914	tetratricopeptide repeat domain 4	54742655	protein-coding	54715822	+
25973	2.6074	2.9993	3.22388	2.14609	3.33082	PARS2	MT-PRORS|proRS	25973	ENSG00000162396	GO:0004827|GO:0005524|GO:0005759|GO:0006433	chr1	MIM:612036|HGNC:HGNC:30563|Vega:OTTHUMG00000009915	prolyl-tRNA synthetase 2, mitochondrial (putative)	54764553	protein-coding	54756898	-
55001	0	0	0	0	0	TTC22		55001	ENSG00000006555		chr1	HGNC:HGNC:26067|Vega:OTTHUMG00000009916	tetratricopeptide repeat domain 22	54801268	protein-coding	54781079	-
163747	0	0	0.316992	0	0	LEXM	C1orf177|LEM	163747	ENSG00000162398	GO:0005739|GO:0005761|GO:0008284|GO:0035740|GO:1903862	chr1	MIM:616446|HGNC:HGNC:26854|Vega:OTTHUMG00000009986	lymphocyte expansion molecule	54842264	protein-coding	54806063	+
1718	9.73962	10.152	8.99999	9.46551	9.48702	DHCR24	DCE|Nbla03646|SELADIN1|seladin-1	1718	ENSG00000116133	GO:0000139|GO:0000246|GO:0005634|GO:0005783|GO:0005789|GO:0005829|GO:0005856|GO:0006695|GO:0006915|GO:0006979|GO:0007050|GO:0007265|GO:0008104|GO:0008285|GO:0009725|GO:0009888|GO:0016020|GO:0016021|GO:0016614|GO:0016628|GO:0019899|GO:0030539|GO:0031639|GO:0033489|GO:0033490|GO:0042605|GO:0042987|GO:0043066|GO:0043154|GO:0043588|GO:0050614|GO:0050660|GO:0055114|GO:0061024|GO:1901214	chr1	MIM:606418|HGNC:HGNC:2859|Vega:OTTHUMG00000009989	24-dehydrocholesterol reductase	54887248	protein-coding	54849627	-
107984958	0	0	0	0	0	LOC107984958		107984958			chr1		uncharacterized LOC107984958	54890272	ncRNA	54887710	+
107984959	0	0	0	0	0	LOC107984959		107984959			chr1		uncharacterized LOC107984959	54974442	ncRNA	54901165	+
107985760	0	0	0	0	0	TRNAK-CUU		107985760			chr1		transfer RNA lysine (anticodon CUU)	54957941	tRNA	54957869	-
105378736	0	0	0	0	0	LOC105378736		105378736			chr1		uncharacterized LOC105378736	54980460	ncRNA	54975156	-
199964	0	0	0	0	0	TMEM61		199964	ENSG00000143001	GO:0016021	chr1	HGNC:HGNC:27296|Vega:OTTHUMG00000009991	transmembrane protein 61	54992293	protein-coding	54980664	+
7809	0	0	0	0	0	BSND	BART|DFNB73	7809	ENSG00000162399	GO:0005247|GO:0005254|GO:0005737|GO:0005886|GO:0005887|GO:0016323|GO:0017081|GO:0034220|GO:0043234|GO:0065009|GO:1902476|GO:1903959	chr1	MIM:606412|HGNC:HGNC:16512|Vega:OTTHUMG00000008112	barttin CLCNK type accessory beta subunit	55008792	protein-coding	54998944	+
255738	3.88633	3.71919	3.99545	3.5972	3.19332	PCSK9	FH3|HCHOLA3|LDLCQ1|NARC-1|NARC1|PC9	255738	ENSG00000169174	GO:0001822|GO:0001889|GO:0001920|GO:0002092|GO:0003723|GO:0004252|GO:0005515|GO:0005576|GO:0005615|GO:0005737|GO:0005764|GO:0005765|GO:0005769|GO:0005770|GO:0005783|GO:0005788|GO:0005791|GO:0005794|GO:0005886|GO:0006641|GO:0006644|GO:0006915|GO:0007041|GO:0008203|GO:0009267|GO:0009986|GO:0010469|GO:0010989|GO:0016540|GO:0019871|GO:0022008|GO:0030134|GO:0030169|GO:0030182|GO:0030547|GO:0031232|GO:…	chr1	MIM:607786|HGNC:HGNC:20001|Vega:OTTHUMG00000008136	proprotein convertase subtilisin/kexin type 9	55064853	protein-coding	55039476	+
23358	4.32361	4.52655	3.22388	4.04953	4.16711	USP24		23358	ENSG00000162402	GO:0005654|GO:0006511|GO:0016579|GO:0036459	chr1	MIM:610569|HGNC:HGNC:12623|Vega:OTTHUMG00000008135	ubiquitin specific peptidase 24	55215366	protein-coding	55066359	-
100507634	0	0	0	0	0.871387	LOC100507634		100507634			chr1		uncharacterized LOC100507634	55217455	ncRNA	55215408	+
645506	0	0	0	0	0	GYG1P3		645506			chr1	HGNC:HGNC:39711	glycogenin 1 pseudogene 3	55224076	pseudo	55222279	+
100616272	0	0	0	0	0	MIR4422	mir-4422	100616272	ENSG00000265822		chr1	HGNC:HGNC:41654|miRBase:MI0016759	microRNA 4422	55225723	ncRNA	55225641	+
645538	0	0	0	0	0	GOT2P1	GOT2L1	645538			chr1	HGNC:HGNC:4434	glutamic-oxaloacetic transaminase 2 pseudogene 1	55368774	pseudo	55367465	+
106480922	0	0	0	0	0	RN7SKP291		106480922			chr1	HGNC:HGNC:46015	RNA, 7SK small nuclear pseudogene 291	55376851	pseudo	55376622	-
106480613	0	0	0	0	0	RNU6-830P		106480613			chr1	HGNC:HGNC:47793	RNA, U6 small nuclear 830, pseudogene	55398620	pseudo	55398514	+
105378740	0	0	0	0	0	LOC105378740		105378740			chr1		uncharacterized LOC105378740	55855537	ncRNA	55783661	-
105378739	0	0	0	0	0	LINC01753		105378739	ENSG00000230250		chr1	HGNC:HGNC:52541	long intergenic non-protein coding RNA 1753	55944963	ncRNA	55915609	-
106480812	0	0	0	0	0	PIGQP1		106480812			chr1	HGNC:HGNC:45157	phosphatidylinositol glycan anchor biosynthesis class Q pseudogene 1	55939280	pseudo	55938714	-
105378738	0	0	0	0	0	LINC01755		105378738	ENSG00000233079		chr1	HGNC:HGNC:52543	long intergenic non-protein coding RNA 1755	55950119	ncRNA	55945087	+
105378737	0	0	0	0	0	LOC105378737		105378737			chr1		uncharacterized LOC105378737	56070375	ncRNA	55961069	+
105378741	0	0	0	0	0	LOC105378741		105378741			chr1		uncharacterized LOC105378741	56125850	ncRNA	56050979	-
127406	0	0	0	0	0	RPSAP20	RPSA_1_53	127406			chr1	HGNC:HGNC:35595	ribosomal protein SA pseudogene 20	56208529	pseudo	56207472	-
105378744	0	0	0	0	0	LINC01767		105378744			chr1	HGNC:HGNC:52557	long intergenic non-protein coding RNA 1767	56415966	ncRNA	56414963	+
8613	3.7629	3.61228	4.3519	4.02003	3.47052	PLPP3	Dri42|LPP3|PAP2B|PPAP2B|VCIP	8613	ENSG00000162407	GO:0001568|GO:0001702|GO:0001933|GO:0004721|GO:0005178|GO:0005515|GO:0005794|GO:0005886|GO:0005887|GO:0005912|GO:0006470|GO:0006629|GO:0006644|GO:0008195|GO:0008354|GO:0016020|GO:0030111|GO:0030148|GO:0034109|GO:0042392|GO:0042577|GO:0044328|GO:0044329|GO:0044330|GO:0046839|GO:0050731|GO:0050821|GO:0051091|GO:0060020|GO:0070062|GO:1902068	chr1	MIM:607125|HGNC:HGNC:9229|Vega:OTTHUMG00000008160	phospholipid phosphatase 3	56579584	protein-coding	56494747	-
100270879	0	0	0	0	0	RPL21P23	RPL21_2_54	100270879			chr1	HGNC:HGNC:36205	ribosomal protein L21 pseudogene 23	56538957	pseudo	56538412	+
100419650	0	0	0	0	0	RPL23AP85		100419650			chr1	HGNC:HGNC:51576	ribosomal protein L23a pseudogene 85	56586242	pseudo	56585615	-
101929935	5.2919	6.3704	6.46674	6.05012	6.10021	LOC101929935		101929935			chr1		uncharacterized LOC101929935	56645318	ncRNA	56627791	-
5563	5.70694	6.04112	6.6497	6.38728	6.90481	PRKAA2	AMPK|AMPK2|AMPKa2|PRKAA	5563	ENSG00000162409	GO:0003682|GO:0004672|GO:0004674|GO:0004679|GO:0004712|GO:0005515|GO:0005524|GO:0005634|GO:0005654|GO:0005737|GO:0005794|GO:0005829|GO:0006351|GO:0006355|GO:0006468|GO:0006633|GO:0006695|GO:0006853|GO:0006950|GO:0007050|GO:0007165|GO:0008610|GO:0010508|GO:0014850|GO:0016055|GO:0016236|GO:0016239|GO:0016241|GO:0016607|GO:0031588|GO:0031669|GO:0032007|GO:0035174|GO:0035404|GO:0035556|GO:0035690|GO:…	chr1	MIM:600497|HGNC:HGNC:9377|Vega:OTTHUMG00000008282	protein kinase AMP-activated catalytic subunit alpha 2	56715335	protein-coding	56645317	+
199920	0	0	0	0	0.871387	C1orf168	ARAP	199920	ENSG00000187889	GO:0001772|GO:0005515|GO:0007165|GO:0033627|GO:0045121|GO:0050852	chr1	HGNC:HGNC:27295|Vega:OTTHUMG00000008281	chromosome 1 open reading frame 168	56819696	protein-coding	56718804	-
731	0	0	0	0	0	C8A		731	ENSG00000157131	GO:0001848|GO:0005576|GO:0005579|GO:0005615|GO:0006955|GO:0006956|GO:0006957|GO:0006958|GO:0016020|GO:0019835|GO:0030449|GO:0032403|GO:0070062|GO:0072562	chr1	MIM:120950|HGNC:HGNC:1352|Vega:OTTHUMG00000008306	complement C8 alpha chain	56918221	protein-coding	56854770	+
732	0	0	0	0	0	C8B	C82	732	ENSG00000021852	GO:0005576|GO:0005579|GO:0005615|GO:0006955|GO:0006956|GO:0006957|GO:0006958|GO:0016020|GO:0019835|GO:0030449|GO:0032403|GO:0070062|GO:1903561	chr1	MIM:120960|HGNC:HGNC:1353|Vega:OTTHUMG00000008305	complement C8 beta chain	56966140	protein-coding	56929210	-
105378745	0	0	0	0	0	LOC105378745		105378745			chr1		uncharacterized LOC105378745	57014700	ncRNA	56963972	+
1600	0	1.91184	2.31699	1.33417	0.871387	DAB1		1600	ENSG00000173406	GO:0005515|GO:0005829|GO:0005903|GO:0007162|GO:0007264|GO:0007411|GO:0007494|GO:0007628|GO:0014069|GO:0016020|GO:0016358|GO:0021517|GO:0021589|GO:0021813|GO:0021942|GO:0042493|GO:0043005|GO:0043025|GO:0043231|GO:0043548|GO:0045177|GO:0045666|GO:0045860|GO:0046426|GO:0048471|GO:0048712|GO:0050771|GO:0051645|GO:0097477	chr1	MIM:603448|HGNC:HGNC:2661|Vega:OTTHUMG00000008391	DAB1, reelin adaptor protein	58250539	protein-coding	56997906	-
105378748	0	0	0	0	0	LOC105378748		105378748			chr1		uncharacterized LOC105378748	57049271	ncRNA	57017305	+
105378747	0	0	0	0	0	LOC105378747		105378747			chr1		uncharacterized LOC105378747	57186219	ncRNA	57171169	+
100270899	0	0	0	0	0	RPS20P5	RPS20_1_55	100270899			chr1	HGNC:HGNC:36367	ribosomal protein S20 pseudogene 5	57606306	pseudo	57605793	-
101926890	0	0	0	0	0	DAB1-AS1		101926890	ENSG00000226759		chr1	HGNC:HGNC:49443	DAB1 antisense RNA 1	57863114	ncRNA	57860543	+
105378746	0	0	0	0	0	LOC105378746		105378746			chr1		uncharacterized LOC105378746	57991280	ncRNA	57951377	+
729423	0	0	0	0	0	HNRNPA1P6	HNRNPA1L|HNRNPA1L1|HNRPA1L	729423			chr1	HGNC:HGNC:5032	heterogeneous nuclear ribonucleoprotein A1 pseudogene 6	58049373	pseudo	58047849	-
644928	0	0	0	0	0	RPS26P15	RPS26_1_56	644928			chr1	HGNC:HGNC:35680	ribosomal protein S26 pseudogene 15	58056504	pseudo	58056050	-
414357	0	0	0	0	0	VKORC1P2		414357			chr1	HGNC:HGNC:33183	VKORC1 pseudogene 2	58229011	pseudo	58228408	-
107984960	0	0	0	0	0	LOC107984960		107984960			chr1		uncharacterized LOC107984960	58450556	ncRNA	58435364	-
115209	4.0095	4.30095	2.73952	3.26017	3.0392	OMA1	2010001O09Rik|DAB1|MPRP-1|MPRP1|YKR087C|ZMPOMA1|peptidase	115209	ENSG00000162600	GO:0002024|GO:0004222|GO:0005743|GO:0006006|GO:0006515|GO:0006629|GO:0006950|GO:0010637|GO:0016021|GO:0031966|GO:0034982|GO:0042407|GO:0042981|GO:0046872|GO:0097009	chr1	MIM:617081|HGNC:HGNC:29661|Vega:OTTHUMG00000010068	OMA1 zinc metallopeptidase	58546799	protein-coding	58480719	-
106480381	0	0	0	0	0	RN7SL713P		106480381			chr1	HGNC:HGNC:46729	RNA, 7SL, cytoplasmic 713, pseudogene	58565932	pseudo	58565631	-
4070	0	0	0	0	0.871387	TACSTD2	EGP-1|EGP1|GA733-1|GA7331|GP50|M1S1|TROP2	4070	ENSG00000184292	GO:0004872|GO:0005515|GO:0005615|GO:0005634|GO:0005829|GO:0005887|GO:0007166|GO:0007601|GO:0008283|GO:0009925|GO:0010633|GO:0016020|GO:0016328|GO:0050678|GO:0051497|GO:0060675|GO:0070062|GO:0090191|GO:0098609|GO:1900025|GO:1900028|GO:2000146|GO:2000738	chr1	MIM:137290|HGNC:HGNC:11530|Vega:OTTHUMG00000010067	tumor associated calcium signal transducer 2	58577494	protein-coding	58575423	-
266920	0	0	0	0	0	AK2P1	AK2B	266920			chr1	HGNC:HGNC:24037	adenylate kinase 2 pseudogene 1	58631572	pseudo	58630846	-
114803	4.75424	4.40369	4.17497	4.26016	4.65275	MYSM1	2A-DUB|2ADUB	114803	ENSG00000162601	GO:0003677|GO:0003713|GO:0004843|GO:0005634|GO:0005654|GO:0005886|GO:0006338|GO:0006351|GO:0008237|GO:0016579|GO:0030334|GO:0032403|GO:0035522|GO:0036459|GO:0042393|GO:0043473|GO:0045944|GO:0046872|GO:0051797	chr1	MIM:612176|HGNC:HGNC:29401|Vega:OTTHUMG00000009533	Myb like, SWIRM and MPN domains 1	58700075	protein-coding	58654739	-
105378751	0	0	0	0	0	LOC105378751		105378751			chr1		uncharacterized LOC105378751	58770708	ncRNA	58761013	+
3725	5.62946	6.18796	6.60735	5.68409	6.57588	JUN	AP-1|AP1|c-Jun	3725	ENSG00000177606	GO:0000228|GO:0000978|GO:0000980|GO:0000981|GO:0000982|GO:0001077|GO:0001102|GO:0001190|GO:0001525|GO:0001774|GO:0001836|GO:0001889|GO:0001938|GO:0003151|GO:0003677|GO:0003682|GO:0003700|GO:0003705|GO:0003713|GO:0003723|GO:0005096|GO:0005515|GO:0005634|GO:0005654|GO:0005667|GO:0005719|GO:0005829|GO:0006366|GO:0007179|GO:0007184|GO:0007265|GO:0007568|GO:0007612|GO:0007623|GO:0008134|GO:0008285|GO:…	chr1	MIM:165160|HGNC:HGNC:6204|Vega:OTTHUMG00000008376	Jun proto-oncogene, AP-1 transcription factor subunit	58784113	protein-coding	58780791	-
100131060	0	0	0	0	0	LINC01135		100131060	ENSG00000234807		chr1	HGNC:HGNC:49450	long intergenic non-protein coding RNA 1135	58899712	ncRNA	58785151	+
101926907	0	0	0	0	0	LOC101926907		101926907			chr1		uncharacterized LOC101926907	58816042	ncRNA	58801495	+
107984961	0	0	0	0	0	LOC107984961		107984961			chr1		uncharacterized LOC107984961	58856220	ncRNA	58850959	-
105378753	0	0	0	0	0	LOC105378753		105378753	ENSG00000232453		chr1		uncharacterized LOC105378753	59029929	ncRNA	58882878	-
391044	0	0	0	0	0	PHBP3		391044			chr1	HGNC:HGNC:8915	prohibitin pseudogene 3	59000491	pseudo	58999676	+
101926925	0	0	0	0	0	LINC01358		101926925			chr1	HGNC:HGNC:50589	long intergenic non-protein coding RNA 1358	59088247	ncRNA	59020476	+
729467	0	0	0	0	0	HSD52		729467	ENSG00000224609		chr1		uncharacterized LOC729467	59146807	ncRNA	59131936	-
105378756	0	0	0	0	0	LOC105378756		105378756			chr1		uncharacterized LOC105378756	59296615	ncRNA	59289223	-
55277	2.6074	2.91184	3.38674	1.5972	3.67874	FGGY		55277	ENSG00000172456	GO:0003674|GO:0005575|GO:0005623|GO:0019150|GO:0019321|GO:0046835|GO:0070050	chr1	MIM:611370|HGNC:HGNC:25610|Vega:OTTHUMG00000008424	FGGY carbohydrate kinase domain containing	59762731	protein-coding	59296638	+
100616409	0	0	0	0	0	MIR4711		100616409	ENSG00000266150		chr1	HGNC:HGNC:41847|miRBase:MI0017345	microRNA 4711	59733296	ncRNA	59733227	-
101926944	0	0	0.316992	0	0	LOC101926944		101926944			chr1		uncharacterized LOC101926944	59788829	ncRNA	59772795	+
105378758	0	0	0	0	0	LOC105378758		105378758			chr1		uncharacterized LOC105378758	59815740	ncRNA	59807592	-
51361	5.70694	5.05793	5.67454	5.35209	5.84867	HOOK1	HK1	51361	ENSG00000134709	GO:0003779|GO:0005515|GO:0005813|GO:0005829|GO:0005874|GO:0007032|GO:0007040|GO:0007275|GO:0007286|GO:0008017|GO:0008333|GO:0015031|GO:0030705|GO:0030897|GO:0031122|GO:0042802|GO:0045022|GO:0051959|GO:0070695	chr1	MIM:607820|HGNC:HGNC:19884|Vega:OTTHUMG00000008990	hook microtubule tethering protein 1	59876378	protein-coding	59814861	+
1573	0	0	0	0	0	CYP2J2	CPJ2|CYPIIJ2	1573	ENSG00000134716	GO:0004497|GO:0005506|GO:0005789|GO:0006690|GO:0006805|GO:0008016|GO:0008392|GO:0008404|GO:0008405|GO:0019373|GO:0020037|GO:0031090|GO:0043651|GO:0055114|GO:0070062|GO:0070330|GO:0071614	chr1	MIM:601258|HGNC:HGNC:2634|Vega:OTTHUMG00000008991	cytochrome P450 family 2 subfamily J member 2	59926798	protein-coding	59893308	-
106481845	0	0	0	0	0	RN7SL475P		106481845			chr1	HGNC:HGNC:46491	RNA, 7SL, cytoplasmic 475, pseudogene	59975054	pseudo	59974757	-
127795	0	0	0	0	0	C1orf87	CREF	127795	ENSG00000162598		chr1	HGNC:HGNC:28547|Vega:OTTHUMG00000008992	chromosome 1 open reading frame 87	60073770	protein-coding	59990394	-
100421185	0	0	0	0	0	PGBD4P8		100421185			chr1	HGNC:HGNC:44075	piggyBac transposable element derived 4 pseudogene 8	60097977	pseudo	60097401	+
105378760	0	0	0	0	0	LOC105378760		105378760			chr1		uncharacterized LOC105378760	60258871	ncRNA	60114825	+
107984963	0	0	0	0	0	LOC107984963		107984963			chr1		uncharacterized LOC107984963	60158805	ncRNA	60148524	+
105378761	0	0	0	0	0	LOC105378761		105378761			chr1		uncharacterized LOC105378761	60277095	ncRNA	60182724	-
107984962	0	0	0	0	0	LOC107984962		107984962			chr1		uncharacterized LOC107984962	60270634	ncRNA	60259082	+
107985379	0	0	0	0	0	LOC107985379		107985379			chr1		uncharacterized LOC107985379	60289254	ncRNA	60280463	+
105378763	0	0	0	0	0	LINC01748		105378763			chr1	HGNC:HGNC:52535	long intergenic non-protein coding RNA 1748	60622685	ncRNA	60515716	-
101926964	0	0	0	0	0	LOC101926964		101926964	ENSG00000231252		chr1		uncharacterized LOC101926964	60825584	ncRNA	60659631	-
105378764	0	0	0	0	0	LOC105378764		105378764			chr1		uncharacterized LOC105378764	60925157	ncRNA	60890163	-
100996570	0	0	0	0	0	NFIA-AS2		100996570	ENSG00000237928		chr1	HGNC:HGNC:40401	NFIA antisense RNA 2	60970776	ncRNA	60940244	-
4774	5.96997	6.08064	7.44111	6.64159	6.00889	NFIA	BRMUTD|CTF|NF-I/A|NF1-A|NFI-A|NFI-L	4774	ENSG00000162599	GO:0000122|GO:0000978|GO:0001077|GO:0003682|GO:0003700|GO:0005634|GO:0005654|GO:0006260|GO:0006355|GO:0006366|GO:0008134|GO:0019079|GO:0030054|GO:0045944|GO:0060074|GO:0072189	chr1	MIM:600727|HGNC:HGNC:7784|Vega:OTTHUMG00000008618	nuclear factor I A	61462788	protein-coding	61077274	+
645030	0	0	0	0	0	NFIA-AS1		645030	ENSG00000237853		chr1	HGNC:HGNC:40402	NFIA antisense RNA 1	61253518	ncRNA	61248945	-
105378766	0	0	0	0	0	LOC105378766		105378766			chr1		uncharacterized LOC105378766	61555897	ncRNA	61551260	-
107984964	0	0	0	0	0	LOC107984964		107984964			chr1		uncharacterized LOC107984964	61650098	ncRNA	61637114	+
414927	0	0	0.316992	0	0	MGC34796		414927			chr1		sepiapterin reductase (7,8-dihydrobiopterin:NADP+ oxidoreductase) pseudogene	61656128	pseudo	61654242	+
83941	5.30784	5.02176	5.42552	5.22169	4.99033	TM2D1	BBP	83941	ENSG00000162604	GO:0001540|GO:0004930|GO:0005887|GO:0007186|GO:0097190	chr1	MIM:610080|HGNC:HGNC:24142|Vega:OTTHUMG00000008466	TM2 domain containing 1	61725423	protein-coding	61681047	-
10207	3.12197	3.72059	3.69858	4.14152	4.34706	PATJ	Cipp|INADL|InaD-like|hINADL	10207	ENSG00000132849	GO:0005515|GO:0005813|GO:0005815|GO:0005829|GO:0005886|GO:0005923|GO:0016324|GO:0030054|GO:0035556|GO:0043234|GO:0048471|GO:0070062|GO:0070830	chr1	MIM:603199|HGNC:HGNC:28881|Vega:OTTHUMG00000008560	PATJ, crumbs cell polarity complex component	62163919	protein-coding	61742466	+
106479749	0	0	0	0	0	RNU6-414P		106479749			chr1	HGNC:HGNC:47377	RNA, U6 small nuclear 414, pseudogene	61816522	pseudo	61816419	+
106480645	0	0	0	0	0	RNU6-1177P		106480645			chr1	HGNC:HGNC:48140	RNA, U6 small nuclear 1177, pseudogene	61852602	pseudo	61852499	+
107984965	0	0	0	0	0	LOC107984965		107984965			chr1		uncharacterized LOC107984965	62032942	ncRNA	61985266	-
106478910	0	0	0	0	0	LAMTOR5P1	HBXIPL|HBXIPP1	106478910			chr1	HGNC:HGNC:31854	late endosomal/lysosomal adaptor, MAPK and MTOR activator 5 pseudogene 1	62039386	pseudo	62038811	+
106480970	0	0	0	0	0	RN7SL180P		106480970			chr1	HGNC:HGNC:46196	RNA, 7SL, cytoplasmic 180, pseudogene	62072741	pseudo	62072448	+
100422902	0	0	0	0	0	MIR3116-1		100422902	ENSG00000263908		chr1	HGNC:HGNC:38200|miRBase:MI0014128	microRNA 3116-1	62078859	ncRNA	62078786	+
100422946	0	0	0	0	0	MIR3116-2		100422946	ENSG00000283690		chr1	HGNC:HGNC:38318|miRBase:MI0014129	microRNA 3116-2	62078856	ncRNA	62078789	-
106479056	0	0	0	0	0	PIGPP2		106479056			chr1	HGNC:HGNC:45154	phosphatidylinositol glycan anchor biosynthesis class P pseudogene 2	62189953	pseudo	62189131	+
100271142	0	0	0	0	0	RPS15AP7	RPS15A_1_57	100271142			chr1	HGNC:HGNC:35648	ribosomal protein S15a pseudogene 7	62190971	pseudo	62190492	+
54596	9.75744	9.75602	8.96547	9.27046	9.38281	L1TD1	ECAT11	54596	ENSG00000240563	GO:0003727|GO:0030529|GO:0032197	chr1	HGNC:HGNC:25595|Vega:OTTHUMG00000008914	LINE1 type transposase domain containing 1	62212328	protein-coding	62194802	+
163782	4.25068	3.81873	3.88096	4.12542	3.75097	KANK4	ANKRD38|dJ1078M7.1	163782	ENSG00000132854	GO:0005829|GO:0015630	chr1	MIM:614612|HGNC:HGNC:27263|Vega:OTTHUMG00000008971	KN motif and ankyrin repeat domains 4	62319414	protein-coding	62236165	-
106479731	0	0	0	0	0	RNU6-371P		106479731			chr1	HGNC:HGNC:47334	RNA, U6 small nuclear 371, pseudogene	62298256	pseudo	62298149	-
105378768	0	0	0	0	0	LOC105378768		105378768			chr1		uncharacterized LOC105378768	62432939	ncRNA	62423816	+
7398	6.45169	6.58426	5.67454	6.13118	6.33082	USP1	UBP	7398	ENSG00000162607	GO:0001501|GO:0004197|GO:0004843|GO:0005515|GO:0005634|GO:0005654|GO:0006282|GO:0006511|GO:0008233|GO:0009411|GO:0016579|GO:0035520|GO:0036297|GO:0042769	chr1	MIM:603478|HGNC:HGNC:12607|Vega:OTTHUMG00000008972	ubiquitin specific peptidase 1	62451804	protein-coding	62436304	+
85440	3.77081	3.37127	2.72109	2.24987	4.27542	DOCK7	EIEE23|ZIR2	85440	ENSG00000116641	GO:0000226|GO:0005085|GO:0005925|GO:0007264|GO:0007409|GO:0008180|GO:0022027|GO:0030424|GO:0030426|GO:0031175|GO:0033138|GO:0043005|GO:0045178|GO:0045200|GO:0048365|GO:0050767|GO:0090630|GO:1904754	chr1	MIM:615730|HGNC:HGNC:19190|Vega:OTTHUMG00000013131	dedicator of cytokinesis 7	62688368	protein-coding	62454726	-
27329	0	0	0	0	0	ANGPTL3	ANG-5|ANGPT5|ANL3|FHBL2	27329	ENSG00000132855	GO:0001525|GO:0004857|GO:0004859|GO:0005178|GO:0005576|GO:0005615|GO:0005769|GO:0005794|GO:0006071|GO:0006631|GO:0006644|GO:0007160|GO:0007165|GO:0007229|GO:0008083|GO:0008201|GO:0008203|GO:0009395|GO:0009725|GO:0009986|GO:0010519|GO:0019915|GO:0030027|GO:0030335|GO:0042632|GO:0045766|GO:0048844|GO:0050996|GO:0051004|GO:0051005|GO:0055088|GO:0055090|GO:0055091|GO:0070328	chr1	MIM:604774|HGNC:HGNC:491|Vega:OTTHUMG00000009146	angiopoietin like 3	62606305	protein-coding	62597487	+
100271137	0	0	0	0	0	RPL13AP9	RPL13A_1_58	100271137			chr1	HGNC:HGNC:36341	ribosomal protein L13a pseudogene 9	62641693	pseudo	62641117	-
NEWGENE70	1.80005	3.9993	1.31699	2.5972	3.56292	NEWGENE70					chr1			62759907		62759577
84938	4.87983	5.34142	4.57575	4.91327	5.9938	ATG4C	APG4-C|APG4C|AUTL1|AUTL3	84938	ENSG00000125703	GO:0000045|GO:0000422|GO:0004197|GO:0005576|GO:0005737|GO:0005829|GO:0006501|GO:0006508|GO:0006612|GO:0006914|GO:0008233|GO:0044804|GO:0051697	chr1	MIM:611339|HGNC:HGNC:16040|Vega:OTTHUMG00000009142	autophagy related 4C cysteine peptidase	62865271	protein-coding	62784106	+
105378769	0	0	0	0	0	LINC01739		105378769			chr1	HGNC:HGNC:52527	long intergenic non-protein coding RNA 1739	63012471	ncRNA	63000497	-
199899	0	0	0	0	0	LINC00466		199899	ENSG00000224209		chr1	HGNC:HGNC:27294	long intergenic non-protein coding RNA 466	63317257	ncRNA	63159083	-
105378770	0	0	0	0	0	LOC105378770		105378770			chr1		uncharacterized LOC105378770	63198709	ncRNA	63173205	+
100873288	0	0	0	0	0	RNA5SP49	RN5S49	100873288			chr1	HGNC:HGNC:42825	RNA, 5S ribosomal pseudogene 49	63186450	pseudo	63186336	-
107075109	0	0	0	0	0	RPSAP65		107075109			chr1	HGNC:HGNC:51914	ribosomal protein SA pseudogene 65	63262707	pseudo	63262113	+
100996301	5.81871	6.09809	5.10933	4.91109	5.61716	FOXD3-AS1	pasFOXD3	100996301	ENSG00000230798		chr1	HGNC:HGNC:40241	FOXD3 antisense RNA 1 (head to head)	63324441	ncRNA	63320884	-
27022	3.80005	3.37127	3.12435	2.81959	3.19332	FOXD3	AIS1|Genesis|HFH2|VAMAS2	27022	ENSG00000187140	GO:0000122|GO:0000790|GO:0000977|GO:0001227|GO:0001701|GO:0003700|GO:0005515|GO:0005654|GO:0006351|GO:0035019|GO:0045944	chr1	MIM:611539|HGNC:HGNC:3804|Vega:OTTHUMG00000009141	forkhead box D3	63325126	protein-coding	63323059	+
102464823	0	0	0	0	0	MIR6068	hsa-mir-6068	102464823	ENSG00000275836		chr1	HGNC:HGNC:50261|miRBase:MI0020345	microRNA 6068	63326984	ncRNA	63326925	-
441887	0	0	0	0	0	LOC441887		441887			chr1		DnaJ heat shock protein family (Hsp40) member C7 pseudogene	63361181	pseudo	63359511	-
29929	4.4439	4.95623	3.77642	4.91913	4.87139	ALG6	CDG1C	29929	ENSG00000088035	GO:0004583|GO:0005789|GO:0006487|GO:0006488|GO:0006490|GO:0016020|GO:0016021|GO:0042281|GO:0046527	chr1	MIM:604566|HGNC:HGNC:23157|Vega:OTTHUMG00000009140	ALG6, alpha-1,3-glucosyltransferase	63438562	protein-coding	63367590	+
23421	5.38501	5.79438	5.8392	5.68466	5.82643	ITGB3BP	CENP-R|CENPR|HSU37139|NRIF3|TAP20	23421	ENSG00000142856	GO:0000777|GO:0004871|GO:0005515|GO:0005634|GO:0005654|GO:0005737|GO:0005829|GO:0006351|GO:0006355|GO:0006915|GO:0007062|GO:0007155|GO:0007165|GO:0008022|GO:0016020|GO:0034080|GO:0043065|GO:0051301	chr1	MIM:605494|HGNC:HGNC:6157|Vega:OTTHUMG00000013364	integrin subunit beta 3 binding protein	63523273	protein-coding	63440770	-
102724319	0	0	0	0	0	LOC102724319		102724319			chr1		uncharacterized LOC102724319	63517794	ncRNA	63487974	+
84455	0	0	0	0.0122377	0	EFCAB7		84455	ENSG00000203965	GO:0005509|GO:0005929	chr1	HGNC:HGNC:29379|Vega:OTTHUMG00000008983	EF-hand calcium binding domain 7	63572693	protein-coding	63523301	+
106479071	0	0	0	0	0	RNU7-123P		106479071			chr1	HGNC:HGNC:45657	RNA, U7 small nuclear 123 pseudogene	63536770	pseudo	63536711	-
79469	0	0	1.31699	0	0	DLEU2L	BCMSUNL	79469			chr1	HGNC:HGNC:13225	deleted in lymphocytic leukemia 2-like	63550636	pseudo	63548980	+
5236	3.25765	2.91184	4.70644	4.0997	3.77828	PGM1	CDG1T|GSD14	5236	ENSG00000079739	GO:0000287|GO:0004614|GO:0005515|GO:0005576|GO:0005737|GO:0005829|GO:0005978|GO:0005980|GO:0006006|GO:0006094|GO:0006096|GO:0015629|GO:0019388|GO:0043312|GO:0070062|GO:1904724|GO:1904813	chr1	MIM:171900|HGNC:HGNC:8905|Vega:OTTHUMG00000008968	phosphoglucomutase 1	63660246	protein-coding	63593276	+
106479269	0	0	0	0	0	RN7SL130P		106479269			chr1	HGNC:HGNC:46146	RNA, 7SL, cytoplasmic 130, pseudogene	63656047	pseudo	63655743	+
105378771	2.96997	2.71919	4.67454	3.18216	0.871387	LOC105378771		105378771			chr1		uncharacterized LOC105378771	63728052	ncRNA	63668361	+
4919	6.24641	6.01603	7.1857	6.46642	5.62591	ROR1	NTRKR1|dJ537F10.1	4919	ENSG00000185483	GO:0001725|GO:0004714|GO:0005515|GO:0005524|GO:0005737|GO:0005886|GO:0005887|GO:0007169|GO:0009986|GO:0014002|GO:0017147|GO:0018108|GO:0043235|GO:0060071|GO:1904929	chr1	MIM:602336|HGNC:HGNC:10256|Vega:OTTHUMG00000009022	receptor tyrosine kinase like orphan receptor 1	64181496	protein-coding	63774019	+
100131759	0	0	0	0	0	RPL19P3	RPL19_1_59	100131759			chr1	HGNC:HGNC:36671	ribosomal protein L19 pseudogene 3	63789334	pseudo	63788641	-
100131874	0	0	0	0	0	CFL1P3	CFLL3|CFLP3	100131874			chr1	HGNC:HGNC:1879	cofilin 1 pseudogene 3	63843807	pseudo	63842791	-
106479924	0	0	0	0	0	RNU6-809P		106479924			chr1	HGNC:HGNC:47772	RNA, U6 small nuclear 809, pseudogene	64029000	pseudo	64028894	-
105378772	0	0	0	0	0	LOC105378772		105378772			chr1		uncharacterized LOC105378772	64036457	ncRNA	64033935	-
101927034	0	0.687799	1.56891	1.39713	1.8204	ROR1-AS1		101927034	ENSG00000223949		chr1	HGNC:HGNC:40508	ROR1 antisense RNA 1	64113791	ncRNA	64094442	-
105378773	0	0	0	0	0	LOC105378773		105378773			chr1		uncharacterized LOC105378773	64196507	ncRNA	64186987	-
148581	0	0	0	0	0	UBE2U		148581	ENSG00000177414	GO:0000209|GO:0000790|GO:0005515|GO:0005524|GO:0005737|GO:0006281|GO:0016574|GO:0031625|GO:0033503|GO:0043161|GO:0061630	chr1	HGNC:HGNC:28559|Vega:OTTHUMG00000009023	ubiquitin conjugating enzyme E2 U (putative)	64246274	protein-coding	64203618	+
105378774	0	0	0	0	0	LOC105378774		105378774			chr1		uncharacterized LOC105378774	64383571	ncRNA	64369685	+
100151657	0	0	0	0	0	RNU7-62P	U7.62	100151657			chr1	HGNC:HGNC:34158	RNA, U7 small nuclear 62 pseudogene	64384559	pseudo	64384300	-
107984966	0	0	0	0	0	LOC107984966		107984966			chr1		uncharacterized LOC107984966	64470188	ncRNA	64468267	-
57685	5.72116	5.40369	6.37683	6.61215	5.57183	CACHD1		57685	ENSG00000158966	GO:0006816|GO:0016021	chr1	HGNC:HGNC:29314|Vega:OTTHUMG00000009030	cache domain containing 1	64693058	protein-coding	64470793	+
100616338	0	0	0	0	0	MIR4794		100616338	ENSG00000264470		chr1	HGNC:HGNC:41829|miRBase:MI0017441	microRNA 4794	64579921	ncRNA	64579847	+
55225	4.25948	2.71919	2.63892	3.5972	2.87139	RAVER2		55225	ENSG00000162437	GO:0000398|GO:0003676|GO:0003723|GO:0005634|GO:0005737	chr1	MIM:609953|HGNC:HGNC:25577|Vega:OTTHUMG00000009102	ribonucleoprotein, PTB binding 2	64833231	protein-coding	64745095	+
3716	2.70694	3.08176	3.57225	1.5972	3.33082	JAK1	JAK1A|JAK1B|JTK3	3716	ENSG00000162434	GO:0000165|GO:0004713|GO:0004715|GO:0005088|GO:0005102|GO:0005131|GO:0005515|GO:0005524|GO:0005634|GO:0005737|GO:0005829|GO:0005856|GO:0005925|GO:0006468|GO:0007169|GO:0012505|GO:0016477|GO:0019903|GO:0030154|GO:0031234|GO:0031625|GO:0031730|GO:0035556|GO:0038083|GO:0038110|GO:0042127|GO:0043547|GO:0045087|GO:0046677|GO:0046872|GO:0060333|GO:0060334|GO:0060337|GO:0060338|GO:1903672	chr1	MIM:147795|HGNC:HGNC:6190|Vega:OTTHUMG00000009310	Janus kinase 1	65067746	protein-coding	64833223	-
100130270	0	0	0	0	0	LOC100130270		100130270			chr1		NDUFA4, mitochondrial complex associated pseudogene	64918841	pseudo	64918369	+
101927084	0	0	0	0	0	LINC01359		101927084	ENSG00000226891		chr1	HGNC:HGNC:50591	long intergenic non-protein coding RNA 1359	65002476	ncRNA	64979577	-
391045	0	0	0	0	0	SLC2A3P2		391045			chr1	HGNC:HGNC:31074	solute carrier family 2 member 3 pseudogene 2	64986108	pseudo	64982782	-
106481551	0	0	0	0	0	RNU6-1176P		106481551			chr1	HGNC:HGNC:48139	RNA, U6 small nuclear 1176, pseudogene	65023074	pseudo	65022968	-
107983962	0	0	0	0	0	LOC107983962		107983962			chr1		translation initiation factor IF-2-like	65068641	protein-coding	65048336	-
100500854	0	0	0	0	0	MIR3671		100500854	ENSG00000265996		chr1	HGNC:HGNC:38925|miRBase:MI0016072	microRNA 3671	65057842	ncRNA	65057755	-
406893	0	0	0	0	0	MIR101-1	MIRN101-1|mir-101-1	406893	ENSG00000199135		chr1	MIM:612511|HGNC:HGNC:31488|miRBase:MI0000103	microRNA 101-1	65058508	ncRNA	65058434	-
100129205	0	0	0	0	0	LOC100129205		100129205			chr1		ribosomal protein S24 pseudogene	65077622	pseudo	65077412	-
199900	0	0	0	0	0	MRPS21P1		199900			chr1	HGNC:HGNC:29748	mitochondrial ribosomal protein S21 pseudogene 1	65092685	pseudo	65092202	-
205	6.89924	7.06328	6.48022	6.66943	7.04798	AK4	AK 4|AK3|AK3L1|AK3L2	205	ENSG00000162433	GO:0001889|GO:0004017|GO:0004550|GO:0005524|GO:0005525|GO:0005739|GO:0005759|GO:0006165|GO:0007420|GO:0009142|GO:0015949|GO:0042493|GO:0046033|GO:0046034|GO:0046039|GO:0046899|GO:0046940|GO:0050145|GO:0070062	chr1	MIM:103030|HGNC:HGNC:363|Vega:OTTHUMG00000009033	adenylate kinase 4	65232145	protein-coding	65147549	+
100128377	0	0	0	0	0	RPS29P7	RPS29_2_60	100128377			chr1	HGNC:HGNC:36594	ribosomal protein S29 pseudogene 7	65154738	pseudo	65154418	+
9829	1.38501	0	0.316992	0	0	DNAJC6	DJC6|PARK19	9829	ENSG00000116675	GO:0004725|GO:0005829|GO:0006898|GO:0014069|GO:0016191|GO:0017124|GO:0031982|GO:0035335|GO:0061024|GO:2000369	chr1	MIM:608375|HGNC:HGNC:15469|Vega:OTTHUMG00000009066	DnaJ heat shock protein family (Hsp40) member C6	65415869	protein-coding	65264694	+
102724416	0	0	0	0	0	LOC102724416		102724416			chr1		uncharacterized LOC102724416	65309403	ncRNA	65279129	-
106480267	0	0	0	0	0	COX6CP13		106480267			chr1	HGNC:HGNC:49365	cytochrome c oxidase subunit 6C pseudogene 13	65298980	pseudo	65298755	-
106866980	0	0	0	0	0	RNU2-15P		106866980			chr1	HGNC:HGNC:48508	RNA, U2 small nuclear 15, pseudogene	65416002	pseudo	65415816	+
54741	5.15188	3.96448	4.4735	4.40456	3.97572	LEPROT	LEPR|OB-RGRP|OBRGRP|VPS55	54741	ENSG00000213625	GO:0000139|GO:0005102|GO:0005768|GO:0005794|GO:0010008|GO:0016021|GO:0032511|GO:0046426|GO:0060400|GO:1903955|GO:2000009	chr1	MIM:613461|HGNC:HGNC:29477|Vega:OTTHUMG00000009065	leptin receptor overlapping transcript	65436007	protein-coding	65420448	+
3953	0.91252	2.05111	1.90195	0	1.87139	LEPR	CD295|LEP-R|LEPRD|OB-R|OBR	3953	ENSG00000116678	GO:0001525|GO:0004888|GO:0005515|GO:0005576|GO:0005886|GO:0006112|GO:0006909|GO:0007166|GO:0007275|GO:0008203|GO:0010507|GO:0016021|GO:0016323|GO:0019953|GO:0030217|GO:0033210|GO:0038021|GO:0042593|GO:0043235|GO:0044321|GO:0045721|GO:0046850|GO:0051346|GO:0060259|GO:0097009|GO:0098868|GO:2000505	chr1	MIM:601007|HGNC:HGNC:6554|Vega:OTTHUMG00000009115	leptin receptor	65637493	protein-coding	65420652	+
100422694	0	0	0	0	0	LOC100422694		100422694			chr1		polypeptide N-acetylgalactosaminyltransferase 11 pseudogene	65578499	pseudo	65575954	-
106480383	0	0	0	0	0	RN7SL854P		106480383			chr1	HGNC:HGNC:46870	RNA, 7SL, cytoplasmic 854, pseudogene	65761352	pseudo	65761058	-
5142	0	0.911839	1.31699	0.0122377	0	PDE4B	DPDE4|PDEIVB	5142	ENSG00000184588	GO:0000930|GO:0001780|GO:0004115|GO:0005813|GO:0005829|GO:0005891|GO:0006198|GO:0008021|GO:0014069|GO:0030018|GO:0030552|GO:0030593|GO:0032729|GO:0032743|GO:0035690|GO:0043015|GO:0043197|GO:0044325|GO:0046872|GO:0050852|GO:0050900|GO:0060076|GO:0071222|GO:0071872|GO:0086004|GO:1901841|GO:1901898	chr1	MIM:600127|HGNC:HGNC:8781|Vega:OTTHUMG00000009088	phosphodiesterase 4B	66374579	protein-coding	65792510	+
101927139	0	0	0	0	0	LOC101927139		101927139	ENSG00000227466		chr1		uncharacterized LOC101927139	66050718	ncRNA	66042500	-
106479599	0	0	0	0	0	RNU4-88P		106479599			chr1	HGNC:HGNC:47024	RNA, U4 small nuclear 88, pseudogene	66094546	pseudo	66094461	-
105378776	0	0	0	0	0	LOC105378776		105378776			chr1		uncharacterized LOC105378776	66439650	ncRNA	66416559	+
84251	0	0	0	0	0	SGIP1		84251	ENSG00000118473	GO:0002021|GO:0005515|GO:0005543|GO:0005737|GO:0005829|GO:0005886|GO:0005905|GO:0006897|GO:0008017|GO:0017124|GO:0030122|GO:0030136|GO:0048260|GO:0061024|GO:0097320|GO:2000253|GO:2000507	chr1	MIM:611540|HGNC:HGNC:25412|Vega:OTTHUMG00000009161	SH3 domain GRB2 like endophilin interacting protein 1	66751139	protein-coding	66533569	+
107985742	0	0	0	0	0	LOC107985742		107985742			chr1		uncharacterized LOC107985742	66612604	ncRNA	66601347	+
100422871	0	0	0	0	0	MIR3117	mir-3117	100422871	ENSG00000264720		chr1	HGNC:HGNC:38385|miRBase:MI0014130	microRNA 3117	66628517	ncRNA	66628440	+
200132	0	1.91184	0.316992	0	1.45635	TCTEX1D1		200132	ENSG00000152760		chr1	HGNC:HGNC:26882|Vega:OTTHUMG00000009162	Tctex1 domain containing 1	66779047	protein-coding	66752457	+
10022	0	0	0	0	0	INSL5	PRO182|UNQ156	10022	ENSG00000172410	GO:0001664|GO:0005179|GO:0005575|GO:0005576|GO:0008150|GO:2000253	chr1	MIM:606413|HGNC:HGNC:6088|Vega:OTTHUMG00000009164	insulin like 5	66801259	protein-coding	66797741	-
79819	0	0	0	0	0	WDR78	DIC4	79819	ENSG00000152763	GO:0002244	chr1	HGNC:HGNC:26252|Vega:OTTHUMG00000009165	WD repeat domain 78	66924887	protein-coding	66812886	-
57708	4.84444	4.40369	4.34674	4.47603	4.80999	MIER1	ER1|MI-ER1	57708	ENSG00000198160	GO:0003677|GO:0004871|GO:0005515|GO:0005654|GO:0005737|GO:0006351|GO:0007165|GO:0017053|GO:0031937|GO:0043123	chr1	MIM:616848|HGNC:HGNC:29657|Vega:OTTHUMG00000009194	MIER1 transcriptional regulator	66988619	protein-coding	66924895	+
23169	0	0	2.12435	2.33417	2.33082	SLC35D1	UGTREL7	23169	ENSG00000116704	GO:0005461|GO:0005789|GO:0006065|GO:0008643|GO:0015787|GO:0016021|GO:0030206|GO:0048706|GO:0090481	chr1	MIM:610804|HGNC:HGNC:20800|Vega:OTTHUMG00000009360	solute carrier family 35 member D1	67054397	protein-coding	66999332	-
400757	0	0	0	0	0	C1orf141		400757	ENSG00000203963		chr1	HGNC:HGNC:32044|Vega:OTTHUMG00000009406	chromosome 1 open reading frame 141	67134971	protein-coding	67092176	-
149233	0	0	0	0	0	IL23R		149233	ENSG00000162594	GO:0001916|GO:0002230|GO:0002827|GO:0005143|GO:0005515|GO:0005886|GO:0006954|GO:0010536|GO:0032496|GO:0032693|GO:0032725|GO:0032729|GO:0032735|GO:0032740|GO:0032819|GO:0034341|GO:0038155|GO:0042019|GO:0042020|GO:0042102|GO:0042104|GO:0042509|GO:0042531|GO:0043235|GO:0043382|GO:0045672|GO:0050829|GO:0051135|GO:0072536|GO:2000318|GO:2000330	chr1	MIM:607562|HGNC:HGNC:19100|Vega:OTTHUMG00000009092	interleukin 23 receptor	67259967	protein-coding	67166486	+
106480592	0	0	0	0	0	RNU6-586P		106480592			chr1	HGNC:HGNC:47549	RNA, U6 small nuclear 586, pseudogene	67196243	pseudo	67196140	+
106479539	0	0	0	0	0	RNU4ATAC4P		106479539			chr1	HGNC:HGNC:46890	RNA, U4atac small nuclear 4, pseudogene	67267726	pseudo	67267601	-
100130497	0	0	0	0	0	LOC100130497		100130497			chr1		dnaJ homolog subfamily B member 6-like	67278925	pseudo	67278052	+
3595	1.38501	0	1.31699	0	0	IL12RB2		3595	ENSG00000081985	GO:0004896|GO:0005886|GO:0005887|GO:0007166|GO:0008284|GO:0009897|GO:0018108|GO:0019221|GO:0019901|GO:0032496|GO:0032609|GO:0032729	chr1	MIM:601642|HGNC:HGNC:5972|Vega:OTTHUMG00000009094	interleukin 12 receptor subunit beta 2	67396900	protein-coding	67307364	+
105378779	0	0	0	0	0	LOC105378779		105378779			chr1		uncharacterized LOC105378779	67399830	ncRNA	67398498	-
26135	10.2171	10.1181	10.2461	10.1401	10.1707	SERBP1	CGI-55|CHD3IP|HABP4L|PAI-RBP1|PAIRBP1	26135	ENSG00000142864	GO:0003723|GO:0003730|GO:0005515|GO:0005634|GO:0005829|GO:0005886|GO:0016020|GO:0042981|GO:0043488|GO:0045296|GO:0048471|GO:0070062	chr1	MIM:607378|HGNC:HGNC:17860|Vega:OTTHUMG00000009372	SERPINE1 mRNA binding protein 1	67430440	protein-coding	67407810	-
106481891	0	0	0	0	0	RNU6-387P		106481891			chr1	HGNC:HGNC:47350	RNA, U6 small nuclear 387, pseudogene	67417318	pseudo	67417214	+
102724481	0	0	0	0	0	LINC01702		102724481			chr1	HGNC:HGNC:52490	long intergenic non-protein coding RNA 1702	67533079	ncRNA	67521856	+
106480020	0	0	0	0	0	RNU6-1031P		106480020			chr1	HGNC:HGNC:47994	RNA, U6 small nuclear 1031, pseudogene	67541233	pseudo	67541127	+
105378780	0	0	0	0	0	LOC105378780		105378780			chr1		uncharacterized LOC105378780	67590420	ncRNA	67562050	+
100130196	0	0	0	0	0	HNRNPCP9		100130196			chr1	HGNC:HGNC:48820	heterogeneous nuclear ribonucleoprotein C pseudogene 9	67661055	pseudo	67642713	-
106480506	0	0	0	0	0	RN7SL392P		106480506			chr1	HGNC:HGNC:46408	RNA, 7SL, cytoplasmic 392, pseudogene	67657129	pseudo	67656831	-
1647	3.80005	4.23377	3.77642	4.33417	4.11931	GADD45A	DDIT1|GADD45	1647	ENSG00000116717	GO:0000079|GO:0000185|GO:0001047|GO:0005515|GO:0005634|GO:0005654|GO:0005737|GO:0006281|GO:0006469|GO:0006915|GO:0006977|GO:0007050|GO:0007098|GO:0016607|GO:0019900|GO:0042770|GO:0042803|GO:0043065|GO:0046330|GO:0046982|GO:0047485|GO:0071260|GO:0071479|GO:0071850|GO:1900745|GO:2000379	chr1	MIM:126335|HGNC:HGNC:4095|Vega:OTTHUMG00000009374	growth arrest and DNA damage inducible alpha	67688338	protein-coding	67685177	+
55970	2.50048	1.71919	0.901955	0.0122377	1.87139	GNG12		55970	ENSG00000172380	GO:0004871|GO:0005515|GO:0005834|GO:0005884|GO:0005886|GO:0007165|GO:0007186|GO:0021987|GO:0030165|GO:0032496|GO:0042301|GO:0070062|GO:0071377	chr1	MIM:615405|HGNC:HGNC:19663|Vega:OTTHUMG00000009545	G protein subunit gamma 12	67833472	protein-coding	67701466	-
105378781	0	0	0	0	0	LOC105378781		105378781			chr1		uncharacterized LOC105378781	67780748	ncRNA	67754787	+
100151677	0	0	0	0	0	RNU7-80P	U7.80	100151677			chr1	HGNC:HGNC:34176	RNA, U7 small nuclear 80 pseudogene	67772652	pseudo	67772600	-
100289178	0	0	0	0	0	GNG12-AS1		100289178	ENSG00000232284		chr1	MIM:615406|HGNC:HGNC:43938	GNG12 antisense RNA 1	68202987	ncRNA	67832288	+
100133029	0	0	0	0	0	LOC100133029		100133029			chr1		sirtuin 5 pseudogene	68044234	pseudo	68043329	+
9077	0	0	0	0	0	DIRAS3	ARHI|NOEY2	9077	ENSG00000162595	GO:0000079|GO:0003924|GO:0005515|GO:0005525|GO:0005622|GO:0005886|GO:0006349|GO:0007264	chr1	MIM:605193|HGNC:HGNC:687|Vega:OTTHUMG00000009544	DIRAS family GTPase 3	68051631	protein-coding	68045962	-
106480778	0	0	0	0	0	ARL5AP3		106480778			chr1	HGNC:HGNC:43935	ADP ribosylation factor like GTPase 5A pseudogene 3	68049745	pseudo	68049360	-
79971	0	0	1.56795	0.5972	0	WLS	C1orf139|EVI|GPR177|MRP|mig-14	79971	ENSG00000116729	GO:0000139|GO:0001707|GO:0004871|GO:0005515|GO:0005769|GO:0005783|GO:0005789|GO:0005794|GO:0005802|GO:0005886|GO:0006886|GO:0009948|GO:0016021|GO:0016055|GO:0017147|GO:0030177|GO:0030666|GO:0030901|GO:0030902|GO:0031017|GO:0031410|GO:0031852|GO:0031901|GO:0032590|GO:0032839|GO:0043123|GO:0061355|GO:0061357|GO:0070062|GO:0090263	chr1	MIM:611514|HGNC:HGNC:30238|Vega:OTTHUMG00000009153	wntless Wnt ligand secretion mediator	68232601	protein-coding	68098459	-
100420253	0	0	0	0	0	CTBP2P8		100420253			chr1	HGNC:HGNC:45200	C-terminal binding protein 2 pseudogene 8	68163229	pseudo	68161557	-
100302279	0	0	0	0	0	MIR1262	MIRN1262|hsa-mir-1262|mir-1262	100302279	ENSG00000221203		chr1	HGNC:HGNC:35328|miRBase:MI0006397	microRNA 1262	68183610	ncRNA	68183518	-
149224	0	0	0	0	0	RPS7P4	RPS7_1_61	149224			chr1	HGNC:HGNC:36000	ribosomal protein S7 pseudogene 4	68243099	pseudo	68242429	-
100133210	0	0	0	0	0	COX6B1P7		100133210			chr1	HGNC:HGNC:37677	cytochrome c oxidase subunit 6B1 pseudogene 7	68282620	pseudo	68282368	+
105378782	0	0	0	0	0	LOC105378782		105378782			chr1		uncharacterized LOC105378782	68303696	ncRNA	68293309	+
100130626	0	0	0	0	0	ELOCP18	TCEB1P18	100130626			chr1	HGNC:HGNC:38154	elongin C pseudogene 18	68375662	pseudo	68375322	-
6121	0	0	0	0	0	RPE65	BCO3|LCA2|RP20|mRPE65|rd12|sRPE65	6121	ENSG00000116745	GO:0001523|GO:0001786|GO:0001895|GO:0003407|GO:0004744|GO:0005783|GO:0005886|GO:0006776|GO:0007468|GO:0007601|GO:0007623|GO:0008286|GO:0016020|GO:0016702|GO:0031090|GO:0031210|GO:0042572|GO:0042574|GO:0044297|GO:0046872|GO:0050908|GO:0052884|GO:0052885|GO:0055114|GO:0060042|GO:0071257|GO:1901612	chr1	MIM:180069|HGNC:HGNC:10294|Vega:OTTHUMG00000009208	RPE65, retinoid isomerohydrolase	68449959	protein-coding	68428824	-
55635	5.24299	5.04112	4.67454	5.16198	5.29765	DEPDC1	DEP.8|DEPDC1-V2|DEPDC1A|SDP35	55635	ENSG00000024526	GO:0005096|GO:0005515|GO:0005634|GO:0006351|GO:0007165|GO:0017053|GO:0035556|GO:0043547|GO:0045892	chr1	MIM:612002|HGNC:HGNC:22949|Vega:OTTHUMG00000009212	DEP domain containing 1	68497221	protein-coding	68474152	-
101927220	0	0	0.316992	0	0	DEPDC1-AS1		101927220	ENSG00000234264		chr1	HGNC:HGNC:50592	DEPDC1 antisense RNA 1	68538627	ncRNA	68496676	+
171416	0	0	0	0	0	TXNP2		171416			chr1	HGNC:HGNC:49482	thioredoxin pseudogene 2	68514743	pseudo	68513844	-
107984967	0	0	0	0	0	LOC107984967		107984967			chr1		uncharacterized LOC107984967	68661768	ncRNA	68637079	-
105378783	0	0	0	0	0	LOC105378783		105378783			chr1		uncharacterized LOC105378783	68904658	ncRNA	68892377	-
105378785	0	0	0	0	0	LINC01707		105378785	ENSG00000223883		chr1	HGNC:HGNC:52495	long intergenic non-protein coding RNA 1707	69185002	ncRNA	69055898	+
105378787	0	0	0	0	0	LOC105378787		105378787			chr1		uncharacterized LOC105378787	69229692	ncRNA	69197059	+
105378786	0	0	0	0	0	LOC105378786		105378786			chr1		uncharacterized LOC105378786	69249479	ncRNA	69215481	-
105378788	0	0	0	0	0	LINC01758		105378788			chr1	HGNC:HGNC:52547	long intergenic non-protein coding RNA 1758	69435409	ncRNA	69433255	+
105378789	0	0	0	0	0	LOC105378789		105378789			chr1		uncharacterized LOC105378789	69557821	ncRNA	69452901	+
105378790	0	0	0	0	0	LOC105378790		105378790			chr1		uncharacterized LOC105378790	69564314	ncRNA	69557832	+
57554	0	0	0	0	0	LRRC7	DENSIN	57554	ENSG00000033122	GO:0005515|GO:0005576|GO:0005737|GO:0005886|GO:0007165|GO:0010976|GO:0014069|GO:0030054|GO:0035580|GO:0043005|GO:0043312|GO:0045211	chr1	MIM:614453|HGNC:HGNC:18531|Vega:OTTHUMG00000059194	leucine rich repeat containing 7	70123488	protein-coding	69567185	+
100533666	0	0	0	0	0	SGO1P1	SGOL1P1	100533666			chr1	HGNC:HGNC:50776	shugoshin 1 pseudogene 1	69608301	pseudo	69606855	-
106480517	0	0	0	0	0	RN7SL538P		106480517			chr1	HGNC:HGNC:46554	RNA, 7SL, cytoplasmic 538, pseudogene	69879895	pseudo	69879592	+
5301	0	0	0	0	0	PIN1P1	PIN1L	5301	ENSG00000229359		chr1	MIM:602051|HGNC:HGNC:8989	peptidylprolyl cis/trans isomerase, NIMA-interacting 1 pseudogene 1	69920317	pseudo	69919322	+
105378792	0	0	0	0	0	LOC105378792		105378792			chr1		uncharacterized LOC105378792	70042261	ncRNA	70020823	-
55631	5.54151	4.76982	5.04491	4.7936	5.0591	LRRC40	dJ677H15.1	55631	ENSG00000066557	GO:0005886|GO:0007165|GO:0016020	chr1	HGNC:HGNC:26004|Vega:OTTHUMG00000009348	leucine rich repeat containing 40	70205678	protein-coding	70144802	-
106480496	0	0	0	0	0	RN7SL242P		106480496			chr1	HGNC:HGNC:46258	RNA, 7SL, cytoplasmic 242, pseudogene	70180439	pseudo	70180144	-
9295	8.80617	8.91793	8.64117	8.7522	8.81244	SRSF11	NET2|SFRS11|dJ677H15.2|p54	9295	ENSG00000116754	GO:0000398|GO:0003723|GO:0005515|GO:0005634|GO:0005654|GO:0006369|GO:0006397|GO:0006405|GO:0006406|GO:0008380|GO:0016607|GO:0031124	chr1	MIM:602010|HGNC:HGNC:10782|Vega:OTTHUMG00000009342	serine and arginine rich splicing factor 11	70253049	protein-coding	70205682	+
81573	3.11039	4.26939	2.48692	3.18216	3.39495	ANKRD13C	dJ677H15.3	81573	ENSG00000118454	GO:0005102|GO:0005783|GO:0005789|GO:0006621|GO:0010869|GO:0048471|GO:2000209	chr1	MIM:615125|HGNC:HGNC:25374|Vega:OTTHUMG00000009343	ankyrin repeat domain 13C	70354734	protein-coding	70259002	-
11147	0	1.71637	2.63892	0.991176	1.45635	HHLA3		11147	ENSG00000197568	GO:0005515	chr1	MIM:604372|HGNC:HGNC:4906|Vega:OTTHUMG00000009346	HERV-H LTR-associating 3	70368022	protein-coding	70354810	+
102724548	0	0	0	0	0	LOC102724548		102724548			chr1		uncharacterized LOC102724548	70361020	ncRNA	70355882	-
1491	4.71136	4.11355	4.49428	4.54164	5.07914	CTH		1491	ENSG00000116761	GO:0000098|GO:0003962|GO:0004123|GO:0005515|GO:0005516|GO:0005737|GO:0005829|GO:0006534|GO:0016846|GO:0018272|GO:0019343|GO:0019344|GO:0019346|GO:0030170|GO:0030968|GO:0042802|GO:0043123|GO:0044524|GO:0044540|GO:0047982|GO:0051092|GO:0051289|GO:0070062|GO:0070814|GO:0071266|GO:0080146|GO:1904831|GO:2001234	chr1	MIM:607657|HGNC:HGNC:2501|Vega:OTTHUMG00000009352	cystathionine gamma-lyase	70439851	protein-coding	70411218	+
105378793	0	0	0	0	0	LOC105378793		105378793			chr1		uncharacterized LOC105378793	70461596	ncRNA	70449080	+
391048	0	0	0	0	0	LOC391048		391048			chr1		cysteine and histidine rich domain containing 1 pseudogene	70532474	pseudo	70530409	+
105378794	0	0	0	0	0	LOC105378794		105378794			chr1		uncharacterized LOC105378794	70648894	ncRNA	70640360	-
100131616	0	0	0	0	0	CASP3P1		100131616			chr1	HGNC:HGNC:43596	caspase 3 pseudogene 1	70661376	pseudo	70660645	-
101927244	0	0	0	0	0	LINC01788		101927244	ENSG00000229051		chr1	HGNC:HGNC:52577	long intergenic non-protein coding RNA 1788	70786468	ncRNA	70706453	+
102724572	0	0	0	0	0	LOC102724572		102724572			chr1		uncharacterized LOC102724572	70856336	ncRNA	70812474	+
5733	0	0	0	0	0	PTGER3	EP3|EP3-I|EP3-II|EP3-III|EP3-IV|EP3-VI|EP3e|PGE2-R	5733	ENSG00000050628	GO:0004957|GO:0005635|GO:0005886|GO:0005887|GO:0007186|GO:0007200|GO:0008219|GO:0014827|GO:0016021|GO:0031622|GO:0060455	chr1	MIM:176806|HGNC:HGNC:9595|Vega:OTTHUMG00000009399	prostaglandin E receptor 3	71047808	protein-coding	70852353	-
107985517	0	0	0	0	0	LOC107985517		107985517			chr1		uncharacterized LOC107985517	70966062	ncRNA	70959625	+
100132618	1.0586	1.80938	0	0.866363	0	ZRANB2-AS1		100132618			chr1	HGNC:HGNC:43594	ZRANB2 antisense RNA 1	71067182	ncRNA	71046506	+
9406	7.41094	7.33563	7.02311	7.212	7.18914	ZRANB2	ZIS|ZIS1|ZIS2|ZNF265	9406	ENSG00000132485	GO:0003700|GO:0003723|GO:0005515|GO:0005634|GO:0005654|GO:0006355|GO:0006397|GO:0008380|GO:0046872	chr1	MIM:604347|HGNC:HGNC:13058|Vega:OTTHUMG00000009660	zinc finger RANBP2-type containing 2	71081289	protein-coding	71063291	-
406962	0	0	0	0	0	MIR186	MIRN186|miR-186	406962	ENSG00000207721		chr1	HGNC:HGNC:31557|miRBase:MI0000483	microRNA 186	71067716	ncRNA	71067631	-
100852410	0	0	0	0	0	ZRANB2-AS2		100852410	ENSG00000229956		chr1	HGNC:HGNC:43595	ZRANB2 antisense RNA 2 (head to head)	71237723	ncRNA	71081324	+
105378795	0	0	0	0	0	LOC105378795		105378795			chr1		uncharacterized LOC105378795	71089315	ncRNA	71082637	-
257194	4.71493	5.07507	4.65089	4.33417	4.39495	NEGR1	DMML2433|IGLON4|KILON|Ntra	257194	ENSG00000172260	GO:0005515|GO:0005576|GO:0005886|GO:0006501|GO:0007626|GO:0007631|GO:0010976|GO:0016337|GO:0031225|GO:0070062	chr1	MIM:613173|HGNC:HGNC:17302|Vega:OTTHUMG00000009698	neuronal growth regulator 1	72282594	protein-coding	71402942	-
100852409	0	0	0	0	0	NEGR1-IT1		100852409	ENSG00000228853		chr1	HGNC:HGNC:41432	NEGR1 intronic transcript 1	71837012	ncRNA	71794232	-
100420259	0	0	0	0	0	GDI2P2		100420259			chr1	HGNC:HGNC:37976	GDP dissociation inhibitor 2 pseudogene 2	72275157	pseudo	72274543	+
105378797	0	0	0	0	0	LOC105378797		105378797			chr1		uncharacterized LOC105378797	72670716	ncRNA	72282987	+
100270887	0	0	0	0	0	RPL31P12	RPL31_1_62	100270887			chr1	HGNC:HGNC:35546	ribosomal protein L31 pseudogene 12	72301871	pseudo	72301445	+
105378796	0	0	0	0	0	LOC105378796		105378796			chr1		uncharacterized LOC105378796	72466395	ncRNA	72407188	-
105378798	0	0	0	0	0	LOC105378798		105378798			chr1		uncharacterized LOC105378798	72766910	ncRNA	72694727	-
106480110	0	0	0	0	0	RNU6-1246P		106480110			chr1	HGNC:HGNC:48209	RNA, U6 small nuclear 1246, pseudogene	72717769	pseudo	72717663	-
339468	0	0	0	0	0	LOC339468		339468			chr1		uncharacterized LOC339468	72783708	unknown	72765005	+
107983986	0	0	0	0	0	LOC107983986		107983986			chr1		uncharacterized LOC107983986	72794882	ncRNA	72783708	+
105378799	0	0	0	0	0	LOC105378799		105378799			chr1		uncharacterized LOC105378799	72854253	ncRNA	72849891	+
126811	0	0	0	0	0	KRT8P21		126811			chr1	HGNC:HGNC:33373	keratin 8 pseudogene 21	73106484	pseudo	73104779	+
105378800	0	0	0	0	0	LOC105378800		105378800			chr1		uncharacterized LOC105378800	73342515	ncRNA	73129148	-
106479103	0	0	0	0	0	RN7SKP19		106479103			chr1	HGNC:HGNC:45743	RNA, 7SK small nuclear pseudogene 19	73191855	pseudo	73191604	-
101927295	0	0	0	0	0	LINC01360		101927295	ENSG00000233973		chr1	HGNC:HGNC:50593	long intergenic non-protein coding RNA 1360	73338877	ncRNA	73306170	+
105378801	0	0	0	0	0	LOC105378801		105378801			chr1		uncharacterized LOC105378801	73472991	ncRNA	73451157	-
107985391	0	0	0	0	0	LOC107985391		107985391			chr1		uncharacterized LOC107985391	73505369	ncRNA	73498593	+
105378802	0	0	0	0	0	LOC105378802		105378802			chr1		uncharacterized LOC105378802	73607277	ncRNA	73595057	-
106478992	0	0	0	0	0	RNA5SP50	RN5S50	106478992			chr1	HGNC:HGNC:42827	RNA, 5S ribosomal pseudogene 50	73749626	pseudo	73749536	-
106481157	0	0	0	0	0	RNU4ATAC8P		106481157			chr1	HGNC:HGNC:46894	RNA, U4atac small nuclear 8, pseudogene	73883822	pseudo	73883714	+
127255	0	0	0	0	0	LRRIQ3	LRRC44	127255	ENSG00000162620	GO:0005515	chr1	HGNC:HGNC:28318|Vega:OTTHUMG00000009508	leucine rich repeats and IQ motif containing 3	74198187	protein-coding	74026018	-
100526835	0	0	0	0	0	FPGT-TNNI3K		100526835	ENSG00000259030		chr1	HGNC:HGNC:42952|Vega:OTTHUMG00000166281	FPGT-TNNI3K readthrough	74544432	protein-coding	74198212	+
8790	0	2.23377	2.63892	2.01224	1.87139	FPGT	GFPP	8790	ENSG00000254685	GO:0003824|GO:0005525|GO:0005737|GO:0005829|GO:0006004|GO:0047341	chr1	MIM:603609|HGNC:HGNC:3825|Vega:OTTHUMG00000009571	fucose-1-phosphate guanylyltransferase	74208702	protein-coding	74198212	+
51086	0	0	0	0	0	TNNI3K	CARK|CCDD	51086	ENSG00000116783	GO:0002027|GO:0004672|GO:0004674|GO:0004871|GO:0005515|GO:0005524|GO:0005634|GO:0005737|GO:0006468|GO:0008022|GO:0031013|GO:0035556|GO:0046872|GO:0055117|GO:0086069|GO:1903779	chr1	MIM:613932|HGNC:HGNC:19661|Vega:OTTHUMG00000171318	TNNI3 interacting kinase	74544432	protein-coding	74235387	+
105378805	0	0	0	0	0	LOC105378805		105378805			chr1		uncharacterized LOC105378805	74469124	ncRNA	74465824	+
105378803	0	0	0	0	0	LRRC53		105378803	ENSG00000162621	GO:0016021	chr1	HGNC:HGNC:25255|Vega:OTTHUMG00000009621	leucine rich repeat containing 53	74540227	protein-coding	74468980	-
127254	0	0	0	0	0	ERICH3	C1orf173	127254	ENSG00000178965		chr1	HGNC:HGNC:25346|Vega:OTTHUMG00000009622	glutamate rich 3	74673738	protein-coding	74568111	-
101927320	0	0	0	0	0	ERICH3-AS1		101927320	ENSG00000234497		chr1	HGNC:HGNC:41093	ERICH3 antisense RNA 1	74626098	ncRNA	74577430	+
1429	6.16637	6.11804	6.00349	6.23141	6.37123	CRYZ		1429	ENSG00000116791	GO:0003730|GO:0003960|GO:0005829|GO:0007601|GO:0008270|GO:0042178|GO:0051289|GO:0055114|GO:0070062|GO:0070402|GO:0070404	chr1	MIM:123691|HGNC:HGNC:2419|Vega:OTTHUMG00000009620	crystallin zeta	74733408	protein-coding	74705488	-
127253	6.21768	6.28688	6.12435	6.01224	5.92667	TYW3	C1orf171	127253	ENSG00000162623	GO:0008033|GO:0008168|GO:0032259	chr1	MIM:611245|HGNC:HGNC:24757|Vega:OTTHUMG00000009641	tRNA-yW synthesizing protein 3 homolog	74766676	protein-coding	74733152	+
431707	0	0	0	1.01224	0	LHX8	LHX7	431707	ENSG00000162624	GO:0001674|GO:0005515|GO:0006351|GO:0006355|GO:0007611|GO:0008585|GO:0021884|GO:0042475|GO:0043565|GO:0046872	chr1	MIM:604425|HGNC:HGNC:28838|Vega:OTTHUMG00000009692	LIM homeobox 8	75161533	protein-coding	75128434	+
106479841	0	0	0	0	0	RNU6-622P		106479841			chr1	HGNC:HGNC:47585	RNA, U6 small nuclear 622, pseudogene	75183147	pseudo	75183045	+
204962	0	1.91184	0.816094	0	0	SLC44A5	CTL5	204962	ENSG00000137968	GO:0005886|GO:0006656|GO:0015220|GO:0015871|GO:0016021|GO:0055085	chr1	HGNC:HGNC:28524|Vega:OTTHUMG00000009721	solute carrier family 44 member 5	75616009	protein-coding	75202131	-
100422213	0	0	0	0	0	LOC100422213		100422213			chr1		G protein nucleolar 3 pseudogene	75522201	pseudo	75521365	+
106479789	0	0	0	0	0	RNU6-503P		106479789			chr1	HGNC:HGNC:47466	RNA, U6 small nuclear 503, pseudogene	75538119	pseudo	75538015	-
646417	0	0	0	0	0	RPL29P5	RPL29_2_63	646417			chr1	HGNC:HGNC:36786	ribosomal protein L29 pseudogene 5	75582672	pseudo	75582051	+
100421536	0	0	0	0	0	LOC100421536		100421536			chr1		diphosphoinositol pentakisphosphate kinase 2 pseudogene	75642087	pseudo	75641338	-
34	5.86889	5.27665	5.3341	5.47188	5.54076	ACADM	ACAD1|MCAD|MCADH	34	ENSG00000117054	GO:0003995|GO:0005634|GO:0005739|GO:0005759|GO:0006635|GO:0016607|GO:0019216|GO:0019254|GO:0030424|GO:0033539|GO:0042802|GO:0045329|GO:0050660|GO:0051791|GO:0051793|GO:0055114|GO:0070062|GO:0070991	chr1	MIM:607008|HGNC:HGNC:89|Vega:OTTHUMG00000009784	acyl-CoA dehydrogenase, C-4 to C-12 straight chain	75763678	protein-coding	75724347	+
1744	4.40491	4.81873	5.19146	5.18216	4.4463	DLSTP1	DLSTP	1744			chr1	HGNC:HGNC:2912	dihydrolipoamide S-succinyltransferase pseudogene 1	75745013	pseudo	75742002	-
5876	3.25948	2.4968	2.63892	2.44379	3.82927	RABGGTB	GGTB	5876	ENSG00000137955	GO:0004663|GO:0005515|GO:0005829|GO:0005886|GO:0005968|GO:0006464|GO:0007601|GO:0008270|GO:0017137|GO:0018344|GO:0042981|GO:0043687	chr1	MIM:179080|HGNC:HGNC:9796|Vega:OTTHUMG00000009786	Rab geranylgeranyltransferase beta subunit	75795090	protein-coding	75786194	+
692085	0	0	0	0	0	SNORD45C	U45C	692085	ENSG00000206620		chr1	HGNC:HGNC:32720	small nucleolar RNA, C/D box 45C	75787149	snoRNA	75787072	+
26805	0	0	0	0.0122377	0	SNORD45A	RNU45A|U45a	26805	ENSG00000207241		chr1	HGNC:HGNC:10184	small nucleolar RNA, C/D box 45A	75787972	snoRNA	75787889	+
26804	0	0	0	0	0	SNORD45B	RNU45B|U45b	26804	ENSG00000201487		chr1	HGNC:HGNC:10185	small nucleolar RNA, C/D box 45B	75789547	snoRNA	75789477	+
4438	0	0	0	0	0	MSH4		4438	ENSG00000057468	GO:0000795|GO:0001541|GO:0003677|GO:0005515|GO:0005524|GO:0005634|GO:0005713|GO:0006298|GO:0007129|GO:0007131|GO:0007283|GO:0007292|GO:0030983	chr1	MIM:602105|HGNC:HGNC:7327|Vega:OTTHUMG00000009788	mutS homolog 4	75913238	protein-coding	75796871	+
127247	0	0	0	0	0	ASB17	Asb-17	127247	ENSG00000154007	GO:0005829|GO:0016567|GO:0035556|GO:0043687	chr1	HGNC:HGNC:19769|Vega:OTTHUMG00000009787	ankyrin repeat and SOCS box containing 17	75932431	protein-coding	75918873	-
105378806	0	0	0	0	0	LOC105378806		105378806			chr1		uncharacterized LOC105378806	76002984	ncRNA	75964917	-
101927342	0	0	0	0	0	LOC101927342		101927342			chr1		uncharacterized LOC101927342	76019356	ncRNA	76011324	+
256435	4.9396	5.08176	5.42969	5.42894	4.26919	ST6GALNAC3	PRO7177|SIAT7C|ST6GALNACIII|STY	256435	ENSG00000184005	GO:0000139|GO:0001665|GO:0005654|GO:0006677|GO:0006687|GO:0008373|GO:0009100|GO:0009311|GO:0016021|GO:0018279|GO:0097503	chr1	MIM:610133|HGNC:HGNC:19343|Vega:OTTHUMG00000009615	ST6 N-acetylgalactosaminide alpha-2,6-sialyltransferase 3	76637316	protein-coding	76074684	+
100418965	0	0	0	0	0	LOC100418965		100418965			chr1		peroxiredoxin 5 pseudogene	76354239	pseudo	76353580	-
105378807	0	0	0	0	0	LOC105378807		105378807			chr1		uncharacterized LOC105378807	76593271	ncRNA	76588078	-
729708	4.55458	4.46643	5.36139	4.76713	4.11726	TPI1P1	RCTPI1	729708			chr1	HGNC:HGNC:35449	triosephosphate isomerase 1 pseudogene 1	76701025	pseudo	76699755	+
106480387	0	0	0	0	0	RNU6-161P		106480387			chr1	HGNC:HGNC:47124	RNA, U6 small nuclear 161, pseudogene	76753240	pseudo	76753135	+
81849	3.6074	3.08176	2.57921	4.18216	2.67874	ST6GALNAC5	SIAT7-E|SIAT7E|ST6GalNAcV	81849	ENSG00000117069	GO:0000139|GO:0001665|GO:0006688|GO:0008373|GO:0009311|GO:0009312|GO:0016021|GO:0018279|GO:0097503	chr1	MIM:610134|HGNC:HGNC:19342|Vega:OTTHUMG00000009687	ST6 N-acetylgalactosaminide alpha-2,6-sialyltransferase 5	77067538	protein-coding	76867408	+
102466995	0	0	0	0	0	MIR7156	hsa-mir-7156	102466995	ENSG00000276081		chr1	HGNC:HGNC:50023|miRBase:MI0023616	microRNA 7156	77060202	ncRNA	77060143	+
10026	6.0246	5.97167	5.95262	5.87965	5.8579	PIGK	GPI8	10026	ENSG00000142892	GO:0003756|GO:0003923|GO:0005515|GO:0005789|GO:0006508|GO:0008234|GO:0016020|GO:0016255|GO:0030176|GO:0034235|GO:0034394|GO:0042765	chr1	MIM:605087|HGNC:HGNC:8965|Vega:OTTHUMG00000009686	phosphatidylinositol glycan anchor biosynthesis class K	77219447	protein-coding	77088982	-
645441	0	0	0	0	0	RPL17P6	RPL17_1_64	645441			chr1	HGNC:HGNC:36520	ribosomal protein L17 pseudogene 6	77129703	pseudo	77129074	+
100421400	0	0	0	0	0	LOC100421400		100421400			chr1		alanyl-tRNA synthetase domain containing 1 pseudogene	77195399	pseudo	77194818	+
105378808	0	0	0	0	0	LOC105378808		105378808			chr1		uncharacterized LOC105378808	77250815	ncRNA	77219511	+
26289	1.78535	0	2.42802	1.01224	2.10445	AK5	AK6	26289	ENSG00000154027	GO:0004017|GO:0004550|GO:0005524|GO:0005815|GO:0005829|GO:0006165|GO:0006172|GO:0006173|GO:0009142|GO:0009220|GO:0015949|GO:0019206|GO:0046034	chr1	MIM:608009|HGNC:HGNC:365|Vega:OTTHUMG00000009796	adenylate kinase 5	77559969	protein-coding	77281977	+
100147756	0	0	0	0	0	RNU7-8P	RNU7-139P|U7.8	100147756			chr1	HGNC:HGNC:34104	RNA, U7 small nuclear 8 pseudogene	77420384	pseudo	77420326	+
26009	4.75424	4.79448	4.82034	5.17674	4.66978	ZZZ3	ATAC1	26009	ENSG00000036549	GO:0003677|GO:0005515|GO:0005634|GO:0005671|GO:0005730|GO:0006351|GO:0006355|GO:0008270	chr1	HGNC:HGNC:24523|Vega:OTTHUMG00000009652	zinc finger ZZ-type containing 3	77683427	protein-coding	77562416	-
100873275	0	0	0	0	0	RNA5SP20	RN5S20	100873275			chr1	HGNC:HGNC:42588	RNA, 5S ribosomal pseudogene 20	77614952	pseudo	77614869	+
106481024	0	0	0	0	0	RN7SL370P		106481024			chr1	HGNC:HGNC:46386	RNA, 7SL, cytoplasmic 370, pseudogene	77645618	pseudo	77645324	+
23032	6.2181	5.93932	5.84857	6.02087	6.22822	USP33	VDU1	23032	ENSG00000077254	GO:0001664|GO:0004197|GO:0004843|GO:0005515|GO:0005654|GO:0005737|GO:0005776|GO:0005794|GO:0005813|GO:0005829|GO:0005925|GO:0006511|GO:0006897|GO:0007411|GO:0008270|GO:0008277|GO:0009267|GO:0010506|GO:0016477|GO:0016579|GO:0017160|GO:0030891|GO:0032091|GO:0032092|GO:0036459|GO:0043130|GO:0044297|GO:0048471|GO:0050821|GO:0051298|GO:0070536|GO:0071108	chr1	MIM:615146|HGNC:HGNC:20059|Vega:OTTHUMG00000009651	ubiquitin specific peptidase 33	77759879	protein-coding	77695989	-
100131291	6.0095	6.40369	6.50682	6.14152	5.90672	ACTG1P21		100131291			chr1	HGNC:HGNC:51501	actin gamma 1 pseudogene 21	77774879	pseudo	77773868	-
374986	2.38501	2.4968	1.90195	1.81959	3.77828	MIGA1	FAM73A	374986	ENSG00000180488	GO:0005515|GO:0005741|GO:0008053|GO:0042803|GO:0045203|GO:0046982	chr1	MIM:616773|HGNC:HGNC:24741|Vega:OTTHUMG00000009766	mitoguardin 1	77879540	protein-coding	77779624	+
100873276	0	0	0	0	0	RNA5SP21	RN5S21	100873276			chr1	HGNC:HGNC:42589	RNA, 5S ribosomal pseudogene 21	77779999	pseudo	77779904	+
653631	0	0	0	0	0	LOC653631		653631			chr1		axin interactor, dorsalization associated pseudogene	77811935	pseudo	77809768	-
100420557	0	0	0	0	0	NSRP1P1	CCDC55P1	100420557			chr1	HGNC:HGNC:38087	nuclear speckle splicing regulatory protein 1 pseudogene 1	77848999	pseudo	77847080	+
106480260	0	0	0	0	0	HSPE1P25		106480260			chr1	HGNC:HGNC:49344	heat shock protein family E (Hsp10) member 1 pseudogene 25	77853893	pseudo	77853355	+
374987	0	0	0	0	0.121365	NEXN-AS1	C1orf118	374987	ENSG00000235927		chr1	HGNC:HGNC:31983	NEXN antisense RNA 1	77889539	ncRNA	77881348	-
91624	4.8038	5.21562	4.73338	5.29414	5.74878	NEXN	CMH20|NELIN	91624	ENSG00000162614	GO:0005856|GO:0005925|GO:0008307|GO:0030018|GO:0030334|GO:0048739|GO:0051015|GO:0051493	chr1	MIM:613121|HGNC:HGNC:29557|Vega:OTTHUMG00000040533	nexilin F-actin binding protein	77943893	protein-coding	77888515	+
8880	8.06178	7.91426	8.00614	8.12691	8.02652	FUBP1	FBP|FUBP|hDH V	8880	ENSG00000162613	GO:0003697|GO:0003700|GO:0003723|GO:0005515|GO:0005634|GO:0006355|GO:0006366|GO:0010628	chr1	MIM:603444|HGNC:HGNC:4004|Vega:OTTHUMG00000040799	far upstream element binding protein 1	77979205	protein-coding	77944051	-
11080	3.12197	3.07283	4.23529	3.5972	4.62627	DNAJB4	DNAJW|DjB4|HLJ1	11080	ENSG00000162616	GO:0001671|GO:0005515|GO:0005829|GO:0005886|GO:0006457|GO:0006986|GO:0009408|GO:0032781|GO:0051082|GO:0051087|GO:0070062	chr1	MIM:611327|HGNC:HGNC:14886|Vega:OTTHUMG00000040905	DnaJ heat shock protein family (Hsp40) member B4	78017964	protein-coding	77979158	+
100131495	0	0	0	0	0	LOC100131495		100131495			chr1		nitrilase family member 2 pseudogene	78044221	pseudo	78043187	-
[truncated: 52,061 more rows]
